# Supplementary material for: Genome-wide phylogeny reshapes our understanding of the evolution of deep-sea dragonfishes, bristlemouths, viperfishes, and allies (Stomiiformes)
Source: BMC Ecol Evol. 2025 Oct 21;25:111. doi: 10.1186/s12862-025-02453-0 (PMC12542184; doi:10.1186/s12862-025-02453-0)
Supplement: Supplementary file 1 — Additional file 1. Summary of dataset properties, including the three phylogenomic approaches, all datasets used in this study, and their construction. We also provide the contents of each dataset, including gene alignments, the number of estimated gene trees, sequence alignment lengths, number of taxa, and the proportion of missing data. [file 12862_2025_2453_MOESM1_ESM.xlsx]

## Sheet: Additional file 1
Additional file 1. Summary of dataset properties, including the three phylogenomic approaches, all datasets used in this study, and their construction. We also provide the contents of each dataset, including gene alignments, the number of estimated gene trees, sequence alignment lengths, number of taxa, and the proportion of missing data.
Approach	Datasets	Dataset filtering details	Genes alignments	Gene Trees	Alignment length (bp)	Species (w/o outgroups)	% Missing Data
IQ-TREE	Dataset 1	All exons markers	936 (Exons)	n/a	314607	60	72.98
IQ-TREE	Subset 1	We excluded nine anchor exons representing all species in our analyses, leaving 936 – 9 = 927 exons. These were divided into three subsets (927 / 3 = 309 exons per subset). To ensure all species were represented in each subset, we then reintroduced the nine anchor genes back into each subset (309 + 9 = 318 genes per subset).	318 (Exons)	n/a	103515	60	72.33
IQ-TREE	Subset 2		318 (Exons)	n/a	109623	60	73.68
IQ-TREE	Subset 3		318 (Exons)	n/a	106629	60	72.14
IQ-TREE	Dataset 2	All exons markers + COI	937 (936 Exons + COI)	n/a	316353	135 (49 + 86)	88.23
IQ-TREE	Dataset 3	We excluded all genes with fewer than 20 taxa, leaving 401 genes. The focus of Dataset 4 is to test the impact of species with few gene alignments on tree topology and classification. Anchor genes were included in total exons to ensure even taxonomic sampling.	401 (Exons)	n/a	160632 (w/o COI)	64	62.92
IQ-TREE	Dataset 4	We excluded all genes with fewer than 250 base pairs, leaving 477 genes. The focus of Dataset 5 is to test the impact of alignment length on our topology and classification. Anchor genes were included in total exons to ensure even taxonomic sampling.	477 (Exons)	n/a	223746 (w/o COI)	64	71.4
IQ-TREE	Dataset 5	We excluded all genes with fewer than 35 taxa, leaving 31 genes. The focus of Dataset 3 is to test the impact of species with few gene alignments on tree topology and classification. Anchor genes were included in total exons to ensure even taxonomic sampling.	37 (Exons)	n/a	12420 (w/o COI)	64	49.83
Astral-IV	Dataset 6	For ASTRAL-IV analyses, we excluded exons containing fewer than four species (37 exons), leaving 936 – 37 = 899 exons. Since ASTRAL utilizes a quartet-based system, requiring more than 4 taxa within a given gene tree to infer the species tree.	899 (Exons + COI)	900	310077	57	71.26
Astral-IV	Dataset 6.1	For ASTRAL-IV analyses, we excluded exons containing fewer than four species (37 exons), leaving 936 – 37 = 899 exons. Since ASTRAL utilizes a quartet-based system, requiring more than 4 taxa within a given gene tree to infer the species tree. In addition, we collapsed nodes within the estimated gene trees that had bootstrap support values less than 10%	899 (Exons + COI)	900	310077	57	71.26
Astral-IV	Dataset 6.2	For ASTRAL-IV analyses, we excluded exons containing fewer than four species (37 exons), leaving 936 – 37 = 899 exons. Since ASTRAL utilizes a quartet-based system, requiring more than 4 taxa within a given gene tree to infer the species tree.In addition, we collapsed nodes within the estimated gene trees that had bootstrap support values less than 30%.	899 (Exons + COI)	900	310077	57	71.26
Astral-IV	Subset 4	For ASTRAL-IV subsets, we excluded exons containing fewer than four species (37 exons), leaving 936 – 37 = 899 exons. We excluded nine anchor genes (899 - 9 = 890) that provide even taxonomic sampling, leaving us with 890 genes to evenly divide into three subsets (890/3 = 396.667). We then reintroduced the nine anchor genes back into each subset, and included COI data as well. Two subsets therefo…	307 (Exons + COI)	307	106437	57	70.742
Astral-IV	Subset 5		307 (Exons + COI)	307	107532	57	71.04
Astral-IV	Subset 6		306 (Exons + COI)	306	104430	57	71
w-Astral	Dataset 6.3	For w-ASTRAL analysis, we excluded exons containing fewer than four species (37 exons), leaving 936 – 37 = 899 exons. Since ASTRAL utilizes a quartet-based system, requiring more than 4 taxa within a given gene tree to infer the species tree.	899 (Exons + COI)	900	310077	57	71.26
