# Supplementary material for: Genome-wide phylogeny reshapes our understanding of the evolution of deep-sea dragonfishes, bristlemouths, viperfishes, and allies (Stomiiformes)
Source: BMC Ecol Evol. 2025 Oct 21;25:111. doi: 10.1186/s12862-025-02453-0 (PMC12542184; doi:10.1186/s12862-025-02453-0)
Supplement: Supplementary file 3 — Additional file 3. Sequence quality assessment table for all COI individuals in this study. [file 12862_2025_2453_MOESM3_ESM.xlsx]

## Sheet: Sheet1
Additional file 3. Sequence quality assessment table for all COI individuals in this study.
Order in phylogeny	Data Type	Kept in tree	Family (traditional classification)	Families (this study) (Remove?)	Genus	Species	Tree_ordered_names	Species cluster (corresponds to Supp. Fig)	Genus and species on voucher	Identified to species level?	Identification status	Quality control	Phylogenomic needs additional attention	QC Phylogenomic exceptions	Reason for FAILED QC but kept anyways
1	EPLATE		Osmeridae	Osmeriformes	Osmerus	mordax	Osmeridae_Osmerus_mordax_EPLATE_44_E11	Osmeriformes	Osmerus mordax		n/a	PASSED QC
2	EPLATE		Salangidae	Osmeriformes	Salanx	sp1	Salangidae_Salanx_sp1_EPLATE_64_D11	Osmeriformes	Salanx sp1	not	n/a	PASSED QC
3	EPLATE		Plecoglossidae	Osmeriformes	Plecoglossus	altivelis	Plecoglossidae_Plecoglossus_altivelis_EPLATE_44_G03	Osmeriformes	Plecoglossus altivelis		n/a	PASSED QC
4	EPLATE		Retropinnidae	Osmeriformes	Retropinna	tasmanica	Retropinnidae_Retropinna_tasmanica_EPLATE_47_A10	Osmeriformes	Retropinna tasmanica		n/a	PASSED QC
5	COI5P		Retropinnidae	Osmeriformes	Retropinna	semoni	AMS08006_Retropinna_semoni_COI5P	Osmeriformes	Retropinna semoni		n/a	PASSED QC
6	COI5P		Retropinnidae	Osmeriformes	Retropinna	semoni	AMS08306_Retropinna_semoni_COI5P	Osmeriformes	Retropinna semoni		n/a	PASSED QC
7	COI5P		Retropinnidae	Osmeriformes	Retropinna	semoni	AMS07606_Retropinna_semoni_COI5P	Osmeriformes	Retropinna semoni		n/a	PASSED QC
8	COI5P		Retropinnidae	Osmeriformes	Retropinna	semoni	AMS08406_Retropinna_semoni_COI5P	Osmeriformes	Retropinna semoni		n/a	PASSED QC
9	COI5P		Gonostomatidae	Gonostomatidae 1	Cyclothone	acclinidens	Gonostomatidae_UKFBJ33008_Cyclothone_acclinidens_COI5P	Cyclothone sp.1	Cyclothone acclinidens		ID cannot be determined	FAILED QC
10	SRA		Gonostomatidae	Gonostomatidae 1	Cyclothone	acclinidens	Gonostomatidae_Cyclothone_acclinidens_SRR22396776	Cyclothone sp.1	Cyclothone acclinidens		ID cannot be determined	FAILED QC*	yes	Rename to reflect uncertainty at species level	attribute uncertainty to this terminal/keep name becuase of outrgrouping phenomenon
11	COI5P		Gonostomatidae	Gonostomatidae 1	Cyclothone	atraria	Gonostomatidae_TZFPB42705_Cyclothone_atraria_COI5P_FJ164523	Cyclothone sp.1	Cyclothone atraria		ID cannot be determined	FAILED QC
12	COI5P		Gonostomatidae	Gonostomatidae 1	Cyclothone	atraria	Gonostomatidae_TZFPB42605_Cyclothone_atraria_COI5P_FJ164519	Cyclothone atraria	Cyclothone atraria		no	PASSED QC
13	COI5P		Gonostomatidae	Gonostomatidae 1	Cyclothone	atraria	Gonostomatidae_TZFPB42405_Cyclothone_atraria_COI5P_FJ164521	Cyclothone atraria	Cyclothone atraria		no	PASSED QC
14	COI5P		Gonostomatidae	Gonostomatidae 1	Cyclothone	atraria	Gonostomatidae_GBGCA61410_Cyclothone_atraria_COI5P_GU581198	Cyclothone atraria	Cyclothone atraria		no	PASSED QC
15	COI5P		Gonostomatidae	Gonostomatidae 1	Cyclothone	atraria	Gonostomatidae_TZFPB86408_Cyclothone_atraria_COI5P_FJ164515	Cyclothone atraria	Cyclothone atraria		no	PASSED QC
16	COI5P		Gonostomatidae	Gonostomatidae 1	Cyclothone	atraria	Gonostomatidae_TZFPB86808_Cyclothone_atraria_COI5P_FJ164516	Cyclothone atraria	Cyclothone atraria		no	PASSED QC
17	COI5P		Gonostomatidae	Gonostomatidae 1	Cyclothone	microdon	Gonostomatidae_OOBKY186019_Cyclothone_microdon_COI5P	Cyclothone atraria	Cyclothone microdon		mis ID	FAILED QC
18	COI5P		Gonostomatidae	Gonostomatidae 1	Cyclothone	atraria	Gonostomatidae_TZFPB42205_Cyclothone_atraria_COI5P_FJ164522	Cyclothone atraria	Cyclothone atraria		no	PASSED QC
19	COI5P		Gonostomatidae	Gonostomatidae 1	Cyclothone	atraria	Gonostomatidae_OOBKY251321_Cyclothone_atraria_COI5P	Cyclothone atraria	Cyclothone atraria		no	PASSED QC
20	COI5P		Gonostomatidae	Gonostomatidae 1	Cyclothone	atraria	Gonostomatidae_TZFPB42505_Cyclothone_atraria_COI5P_FJ164518	Cyclothone atraria	Cyclothone atraria		no	PASSED QC
21	COI5P		Gonostomatidae	Gonostomatidae 1	Cyclothone	atraria	Gonostomatidae_TZFPB86908_Cyclothone_atraria_COI5P_FJ164517	Cyclothone atraria	Cyclothone atraria		no	PASSED QC
22	COI5P		Gonostomatidae	Gonostomatidae 1	Cyclothone	microdon	Gonostomatidae_OOBKY29219_Cyclothone_microdon_COI5P	Cylothone atraria	Cyclothone microdon		mis ID	FAILED QC
23	COI5P		Gonostomatidae	Gonostomatidae 1	Cyclothone	atraria	Gonostomatidae_TZFPB42305_Cyclothone_atraria_COI5P_FJ164520	Cyclothone atraria	Cyclothone atraria		no	PASSED QC
24	COI5P		Gonostomatidae	Gonostomatidae 1	Cyclothone	microdon	Gonostomatidae_OOBKY190619_Cyclothone_microdon_COI5P	Cylothone atraria	Cyclothone microdon		mis ID	FAILED QC
25	COI5P		Gonostomatidae	Gonostomatidae 1	Cyclothone	-	Gonostomatidae_LIDMA113512_Cyclothone_COI5P	Cyclothone acclinidens	Cyclothone -	not	Not identified to species level	FAILED QC
26	COI5P		Gonostomatidae	Gonostomatidae 1	Cyclothone	acclinidens	Gonostomatidae_GBMNF4902822_Cyclothone_acclinidens_COI5P_OL512851	Cyclothone acclinidens	Cyclothone acclinidens		no	PASSED QC
27	COI5P		Gonostomatidae	Gonostomatidae 1	Cyclothone	acclinidens	Gonostomatidae_DPND106315_Cyclothone_acclinidens_COI5P_MF041167	Cyclothone acclinidens	Cyclothone acclinidens		no	PASSED QC
28	COI5P		Gonostomatidae	Gonostomatidae 1	Cyclothone	acclinidens	Gonostomatidae_DSSAF12611_Cyclothone_acclinidens_COI5P_JN312565	Cyclothone acclinidens	Cyclothone acclinidens		no	PASSED QC
29	COI5P		Gonostomatidae	Gonostomatidae 1	Cyclothone	acclinidens	Gonostomatidae_DSSAF11711_Cyclothone_acclinidens_COI5P_JN312556	Cyclothone acclinidens	Cyclothone acclinidens		no	PASSED QC
30	COI5P		Gonostomatidae	Gonostomatidae 1	Cyclothone	acclinidens	Gonostomatidae_ANGBF4541619_Cyclothone_acclinidens_COI5P_MF415171	Cyclothone acclinidens	Cyclothone acclinidens		no	PASSED QC
31	COI5P		Gonostomatidae	Gonostomatidae 1	Cyclothone	acclinidens	Gonostomatidae_FOAQ51421_Cyclothone_acclinidens_COI5P	Cyclothone acclinidens	Cyclothone acclinidens		no	PASSED QC
32	COI5P		Gonostomatidae	Gonostomatidae 1	Cyclothone	-	Gonostomatidae_DPND99515_Cyclothone_COI5P_MF041186	Cyclothone acclinidens	Cyclothone -	not	Not identified to species level	FAILED QC
33	COI5P		Gonostomatidae	Gonostomatidae 1	Cyclothone	acclinidens	Gonostomatidae_DSSAF12211_Cyclothone_acclinidens_COI5P_JN312561	Cyclothone acclinidens	Cyclothone acclinidens		no	PASSED QC
34	COI5P		Gonostomatidae	Gonostomatidae 1	Cyclothone	acclinidens	Gonostomatidae_DSSAF12811_Cyclothone_acclinidens_COI5P_JN312567	Cyclothone acclinidens	Cyclothone acclinidens		no	PASSED QC
35	COI5P		Gonostomatidae	Gonostomatidae 1	Cyclothone	acclinidens	Gonostomatidae_DPND107115_Cyclothone_acclinidens_COI5P_MF041452	Cyclothone acclinidens	Cyclothone acclinidens		no	PASSED QC
36	COI5P		Gonostomatidae	Gonostomatidae 1	Cyclothone	acclinidens	Gonostomatidae_DPND236416_Cyclothone_acclinidens_COI5P_MT323582	Cyclothone acclinidens	Cyclothone acclinidens		no	PASSED QC
37	COI5P		Gonostomatidae	Gonostomatidae 1	Cyclothone	acclinidens	Gonostomatidae_ANGBF37012_Cyclothone_acclinidens_COI5P_GU071741	Cyclothone acclinidens	Cyclothone acclinidens		no	PASSED QC
38	COI5P		Gonostomatidae	Gonostomatidae 1	Cyclothone	acclinidens	Gonostomatidae_DSSAF09711_Cyclothone_acclinidens_COI5P_JN312539	Cyclothone acclinidens	Cyclothone acclinidens		no	PASSED QC
39	COI5P		Gonostomatidae	Gonostomatidae 1	-	-	Gonostomatidae_SAIAE17714_Gonostomatidae_COI5P	Cyclothone acclinidens	- -	not	Not identified to species level	FAILED QC
40	COI5P		Gonostomatidae	Gonostomatidae 1	Cyclothone	acclinidens	Gonostomatidae_DPND181616_Cyclothone_acclinidens_COI5P_MT323600	Cyclothone acclinidens	Cyclothone acclinidens		no	PASSED QC
41	COI5P		Gonostomatidae	Gonostomatidae 1	Cyclothone	acclinidens	Gonostomatidae_DPND84115_Cyclothone_acclinidens_COI5P_MF041059	Cyclothone acclinidens	Cyclothone acclinidens		no	PASSED QC
42	COI5P		Gonostomatidae	Gonostomatidae 1	Cyclothone	acclinidens	Gonostomatidae_GBMIN13054517_Cyclothone_acclinidens_COI5P_KU902928	Cyclothone acclinidens	Cyclothone acclinidens		no	PASSED QC
43	COI5P		Gonostomatidae	Gonostomatidae 1	Cyclothone	acclinidens	Gonostomatidae_DSSAF12011_Cyclothone_acclinidens_COI5P_JN312559	Cyclothone acclinidens	Cyclothone acclinidens		no	PASSED QC
44	COI5P		Gonostomatidae	Gonostomatidae 1	Cyclothone	acclinidens	Gonostomatidae_DSSAF11511_Cyclothone_acclinidens_COI5P_JN312554	Cyclothone acclinidens	Cyclothone acclinidens		no	PASSED QC
45	COI5P		Gonostomatidae	Gonostomatidae 1	Cyclothone	acclinidens	Gonostomatidae_DPND96815_Cyclothone_acclinidens_COI5P_MF041217	Cyclothone acclinidens	Cyclothone acclinidens		no	PASSED QC
46	COI5P		Gonostomatidae	Gonostomatidae 1	Cyclothone	braueri	Gonostomatidae_DPND101415_Cyclothone_braueri_COI5P_MF041716	Cyclothone braueri	Cyclothone braueri		no	PASSED QC
47	COI5P		Gonostomatidae	Gonostomatidae 1	Cyclothone	braueri	Gonostomatidae_DPND91715_Cyclothone_braueri_COI5P_MF041727	Cyclothone braueri	Cyclothone braueri		no	PASSED QC
48	COI5P		Gonostomatidae	Gonostomatidae 1	Cyclothone	sp	Gonostomatidae_GLF30916_Cyclothone_sp__COI5P	Cyclothone braueri	Cyclothone sp	not	Not identified to species level	FAILED QC
49	COI5P		Gonostomatidae	Gonostomatidae 1	Cyclothone	braueri	Gonostomatidae_DPND204116_Cyclothone_braueri_COI5P_MT323718	Cyclothone braueri	Cyclothone braueri		no	PASSED QC
50	COI5P		Gonostomatidae	Gonostomatidae 1	Cyclothone	-	Gonostomatidae_DPND95015_Cyclothone_COI5P_MF041051	Cyclothone braueri	Cyclothone -	not	Not identified to species level	FAILED QC
51	COI5P		Gonostomatidae	Gonostomatidae 1	Cyclothone	braueri	Gonostomatidae_DPND103615_Cyclothone_braueri_COI5P_MF041275	Cyclothone braueri	Cyclothone braueri		no	PASSED QC
52	COI5P		Gonostomatidae	Gonostomatidae 1	Cyclothone	braueri	Gonostomatidae_DPND203016_Cyclothone_braueri_COI5P_MT323499	Cyclothone braueri	Cyclothone braueri		no	PASSED QC
53	COI5P		Gonostomatidae	Gonostomatidae 1	Cyclothone	braueri	Gonostomatidae_DPND91615_Cyclothone_braueri_COI5P_MF041564	Cyclothone braueri	Cyclothone braueri		no	PASSED QC
54	COI5P		Gonostomatidae	Gonostomatidae 1	Cyclothone	braueri	Gonostomatidae_DPND94815_Cyclothone_braueri_COI5P_MF041571	Cyclothone braueri	Cyclothone braueri		no	PASSED QC
55	COI5P		Gonostomatidae	Gonostomatidae 1	Cyclothone	braueri	Gonostomatidae_DPND95115_Cyclothone_braueri_COI5P_MF041689	Cyclothone braueri	Cyclothone braueri		no	PASSED QC
56	COI5P		Gonostomatidae	Gonostomatidae 1	Cyclothone	braueri	Gonostomatidae_DPND101315_Cyclothone_braueri_COI5P_MF041499	Cyclothone braueri	Cyclothone braueri		no	PASSED QC
57	COI5P		Gonostomatidae	Gonostomatidae 1	Cyclothone	braueri	Gonostomatidae_SEAMT03911_Cyclothone_braueri_COI5P	Cyclothone braueri	Cyclothone braueri		no	PASSED QC
58	COI5P		Gonostomatidae	Gonostomatidae 1	Cyclothone	braueri	Gonostomatidae_DSSAF10911_Cyclothone_braueri_COI5P_JN312549	Cyclothone braueri	Cyclothone braueri		no	PASSED QC
59	COI5P		Gonostomatidae	Gonostomatidae 1	Cyclothone	braueri	Gonostomatidae_DSSAF16511_Cyclothone_braueri_COI5P_JN312596	Cyclothone braueri	Cyclothone braueri		no	PASSED QC
60	COI5P		Gonostomatidae	Gonostomatidae 1	Cyclothone	braueri	Gonostomatidae_DSSAF11411_Cyclothone_braueri_COI5P_JN312553	Cyclothone braueri	Cyclothone braueri		no	PASSED QC
61	COI5P		Gonostomatidae	Gonostomatidae 1	Cyclothone	braueri	Gonostomatidae_DSSAF16611_Cyclothone_braueri_COI5P_JN312597	Cyclothone braueri	Cyclothone braueri		no	PASSED QC
62	COI5P		Gonostomatidae	Gonostomatidae 1	Cyclothone	braueri	Gonostomatidae_DSSAF10111_Cyclothone_braueri_COI5P_JN312543	Cyclothone braueri	Cyclothone braueri		no	PASSED QC
63	COI5P		Gonostomatidae	Gonostomatidae 1	Cyclothone	braueri	Gonostomatidae_DSSAF15211_Cyclothone_braueri_COI5P_JN312585	Cyclothone braueri	Cyclothone braueri		no	PASSED QC
64	COI5P		Gonostomatidae	Gonostomatidae 1	Cyclothone	braueri	Gonostomatidae_DSSAF16711_Cyclothone_braueri_COI5P_JN312598	Cyclothone braueri	Cyclothone braueri		no	PASSED QC
65	COI5P		Gonostomatidae	Gonostomatidae 1	Cyclothone	braueri	Gonostomatidae_DSSAF15411_Cyclothone_braueri_COI5P_JN312587	Cyclothone braueri	Cyclothone braueri		no	PASSED QC
66	COI5P		Gonostomatidae	Gonostomatidae 1	Cyclothone	-	Gonostomatidae_SEAMT18311_Cyclothone_COI5P	Cyclothone braueri	Cyclothone -	not	Not identified to species level	FAILED QC
67	COI5P		Gonostomatidae	Gonostomatidae 1	Cyclothone	braueri	Gonostomatidae_DSSAF11111_Cyclothone_braueri_COI5P_JN312551	Cyclothone braueri	Cyclothone braueri		no	PASSED QC
68	COI5P		Gonostomatidae	Gonostomatidae 1	Cyclothone	braueri	Gonostomatidae_DSSAF11011_Cyclothone_braueri_COI5P_JN312550	Cyclothone braueri	Cyclothone braueri		no	PASSED QC
69	COI5P		Gonostomatidae	Gonostomatidae 1	Cyclothone	braueri	Gonostomatidae_DSSAF11311_Cyclothone_braueri_COI5P_JN312552	Cyclothone braueri	Cyclothone braueri		no	PASSED QC
70	COI5P		Gonostomatidae	Gonostomatidae 1	Cyclothone	braueri	Gonostomatidae_DSSAF15311_Cyclothone_braueri_COI5P_JN312586	Cyclothone braueri	Cyclothone braueri		no	PASSED QC
71	COI5P		Gonostomatidae	Gonostomatidae 1	Cyclothone	braueri	Gonostomatidae_DSSAF10711_Cyclothone_braueri_COI5P	Cyclothone braueri	Cyclothone braueri		no	PASSED QC
72	SRA		Gonostomatidae	Gonostomatidae 1	Cyclothone	signata	Gonostomatidae_Cyclothone_signata_SRR22396892	Cyclothone signata	Cyclothone signata		no	PASSED QC
73	COI5P		Gonostomatidae	Gonostomatidae 1	-	-	Gonostomatidae_ANGBF2948619_Gonostomatidae_COI5P_KT718606	Cyclothone signata/alba	- -	not	Not identified to species level	FAILED QC
74	COI5P		Gonostomatidae	Gonostomatidae 1	-	-	Gonostomatidae_ANGBF2948719_Gonostomatidae_COI5P_MF414855	Cyclothone signata/alba	- -	not	Not identified to species level	FAILED QC
75	COI5P		Gonostomatidae	Gonostomatidae 1	Cyclothone	sp	Gonostomatidae_GBMNF4903022_Cyclothone_sp__ZS01TYCL17_COI5P_OL512934	Cyclothone signata/alba	Cyclothone sp	not	Not identified to species level	FAILED QC
76	COI5P		Gonostomatidae	Gonostomatidae 1	Cyclothone	signata	Gonostomatidae_OOBKY251221_Cyclothone_signata_COI5P	Cyclothone signata/alba	Cyclothone signata		no	PASSED QC
77	COI5P		Gonostomatidae	Gonostomatidae 1	Cyclothone	microdon	Gonostomatidae_OOBKY186419_Cyclothone_microdon_COI5P	Cyclothone signata/alba	Cyclothone microdon		mis ID	FAILED QC
78	COI5P		Gonostomatidae	Gonostomatidae 1	Cyclothone	signata	Gonostomatidae_OOBKY248421_Cyclothone_signata_COI5P	Cyclothone signata/alba	Cyclothone signata		no	PASSED QC
79	COI5P		Gonostomatidae	Gonostomatidae 1	Cyclothone	signata	Gonostomatidae_OOBKY251621_Cyclothone_signata_COI5P	Cyclothone signata/alba	Cyclothone signata		no	PASSED QC
80	COI5P		Gonostomatidae	Gonostomatidae 1	Cyclothone	signata	Gonostomatidae_GBGC409308_Cyclothone_signata_COI5P_EU450654	Cyclothone signata/alba	Cyclothone signata		no	PASSED QC
81	COI5P		Gonostomatidae	Gonostomatidae 1	Cyclothone	signata	Gonostomatidae_MFC07308_Cyclothone_signata_COI5P_GU440300	Cyclothone signata/alba	Cyclothone signata		no	PASSED QC
82	COI5P		Gonostomatidae	Gonostomatidae 1	Cyclothone	microdon	Gonostomatidae_OOBKY183719_Cyclothone_microdon_COI5P	Cyclothone signata/alba	Cyclothone microdon		mis ID	FAILED QC
83	COI5P		Gonostomatidae	Gonostomatidae 1	Cyclothone	alba	Gonostomatidae_DPND229816_Cyclothone_alba_COI5P_MT323562	Cyclothone signata/alba	Cyclothone alba		no	PASSED QC
84	COI5P		Gonostomatidae	Gonostomatidae 1	Cyclothone	alba	Gonostomatidae_DSSAF10811_Cyclothone_alba_COI5P_JN312548	Cyclothone signata/alba	Cyclothone alba		no	PASSED QC
85	COI5P		Gonostomatidae	Gonostomatidae 1	Cyclothone	alba	Gonostomatidae_DSSAF09911_Cyclothone_alba_COI5P_JN312541	Cyclothone signata/alba	Cyclothone alba		no	PASSED QC
86	COI5P		Gonostomatidae	Gonostomatidae 1	Cyclothone	alba	Gonostomatidae_DPND91215_Cyclothone_alba_COI5P_MF041453	Cyclothone signata/alba	Cyclothone alba		no	PASSED QC
87	COI5P		Gonostomatidae	Gonostomatidae 1	Cyclothone	alba	Gonostomatidae_DPND94515_Cyclothone_alba_COI5P_MF041594	Cyclothone signata/alba	Cyclothone alba		no	PASSED QC
88	COI5P		Gonostomatidae	Gonostomatidae 1	Cyclothone	alba	Gonostomatidae_DPND94715_Cyclothone_alba_COI5P_MF041418	Cyclothone signata/alba	Cyclothone alba		no	PASSED QC
89	COI5P		Gonostomatidae	Gonostomatidae 1	Cyclothone	alba	Gonostomatidae_DSSAF11811_Cyclothone_alba_COI5P_JN312557	Cyclothone signata/alba	Cyclothone alba		no	PASSED QC
90	COI5P		Gonostomatidae	Gonostomatidae 1	Cyclothone	alba	Gonostomatidae_DSSAF09511_Cyclothone_alba_COI5P_JN312537	Cyclothone signata/alba	Cyclothone alba		no	PASSED QC
91	COI5P		Gonostomatidae	Gonostomatidae 1	Cyclothone	alba	Gonostomatidae_DPND82315_Cyclothone_alba_COI5P_MF041502	Cyclothone signata/alba	Cyclothone alba		no	PASSED QC
92	COI5P		Gonostomatidae	Gonostomatidae 1	Cyclothone	alba	Gonostomatidae_DPND229716_Cyclothone_alba_COI5P_MT323306	Cyclothone signata/alba	Cyclothone alba		no	PASSED QC
93	COI5P		Gonostomatidae	Gonostomatidae 1	Cyclothone	alba	Gonostomatidae_DPND94315_Cyclothone_alba_COI5P_MF041056	Cyclothone signata/alba	Cyclothone alba		no	PASSED QC
94	COI5P		Gonostomatidae	Gonostomatidae 1	Cyclothone	alba	Gonostomatidae_DPND94415_Cyclothone_alba_COI5P_MF041190	Cyclothone signata/alba	Cyclothone alba		no	PASSED QC
95	COI5P		Gonostomatidae	Gonostomatidae 1	Cyclothone	alba	Gonostomatidae_DPND94615_Cyclothone_alba_COI5P_MF041233	Cyclothone signata/alba	Cyclothone alba		no	PASSED QC
96	COI5P		Gonostomatidae	Gonostomatidae 1	Cyclothone	-	Gonostomatidae_MFLVI44210_Cyclothone_COI5P	Cyclothone signata/alba	Cyclothone -	not	Not identified to species level	FAILED QC
97	COI5P		Gonostomatidae	Gonostomatidae 1	Cyclothone	-	Gonostomatidae_MFLVI44310_Cyclothone_COI5P_HQ573579SUPPRESSED	Cyclothone signata/alba	Cyclothone -	not	Not identified to species level	FAILED QC
98	COI5P		Gonostomatidae	Gonostomatidae 1	Cyclothone	alba	Gonostomatidae_DPND229916_Cyclothone_alba_COI5P_MT323343	Cyclothone signata/alba	Cyclothone alba		no	PASSED QC
99	COI5P		Gonostomatidae	Gonostomatidae 1	Cyclothone	alba	Gonostomatidae_DPND91415_Cyclothone_alba_COI5P_MF041078	Cyclothone signata/alba	Cyclothone alba		no	PASSED QC
100	COI5P		Gonostomatidae	Gonostomatidae 1	Cyclothone	alba	Gonostomatidae_DPND91515_Cyclothone_alba_COI5P_MF041700	Cyclothone signata/alba	Cyclothone alba		no	PASSED QC
101	COI5P		Gonostomatidae	Gonostomatidae 1	Cyclothone	obscura	Gonostomatidae_DPND231216_Cyclothone_obscura_COI5P_MT323457	Cyclothone obscura	Cyclothone obscura		no	PASSED QC
102	COI5P		Gonostomatidae	Gonostomatidae 1	Cyclothone	obscura	Gonostomatidae_DPND99415_Cyclothone_obscura_COI5P_MF041516	Cyclothone obscura	Cyclothone obscura		no	PASSED QC
103	COI5P		Gonostomatidae	Gonostomatidae 1	Cyclothone	obscura	Gonostomatidae_DSSAF14311_Cyclothone_obscura_COI5P	Cyclothone obscura	Cyclothone obscura		no	PASSED QC
104	COI5P		Gonostomatidae	Gonostomatidae 1	Cyclothone	obscura	Gonostomatidae_DSSAF14611_Cyclothone_obscura_COI5P_JN312580	Cyclothone obscura	Cyclothone obscura		no	PASSED QC
105	COI5P		Gonostomatidae	Gonostomatidae 1	Cyclothone	obscura	Gonostomatidae_DSSAF12911_Cyclothone_obscura_COI5P_JN312568	Cyclothone obscura	Cyclothone obscura		no	PASSED QC
106	COI5P		Gonostomatidae	Gonostomatidae 1	Cyclothone	obscura	Gonostomatidae_DPND97815_Cyclothone_obscura_COI5P_MF041367	Cyclothone obscura	Cyclothone obscura		no	PASSED QC
107	COI5P		Gonostomatidae	Gonostomatidae 1	Cyclothone	obscura	Gonostomatidae_DPND231116_Cyclothone_obscura_COI5P_MT323778	Cyclothone obscura	Cyclothone obscura		no	PASSED QC
108	COI5P		Gonostomatidae	Gonostomatidae 1	Cyclothone	obscura	Gonostomatidae_DSSAF14411_Cyclothone_obscura_COI5P_JN312578	Cyclothone obscura	Cyclothone obscura		no	PASSED QC
109	COI5P		Gonostomatidae	Gonostomatidae 1	Cyclothone	obscura	Gonostomatidae_DSSAF14511_Cyclothone_obscura_COI5P_JN312579	Cyclothone obscura	Cyclothone obscura		no	PASSED QC
110	COI5P		Gonostomatidae	Gonostomatidae 1	Cyclothone	obscura	Gonostomatidae_DPND97915_Cyclothone_obscura_COI5P_MF041580	Cyclothone obscura	Cyclothone obscura		no	PASSED QC
111	COI5P		Gonostomatidae	Gonostomatidae 1	Cyclothone	obscura	Gonostomatidae_DPND84215_Cyclothone_obscura_COI5P_MF041455	Cyclothone obscura	Cyclothone obscura		no	PASSED QC
112	COI5P		Gonostomatidae	Gonostomatidae 1	Cyclothone	obscura	Gonostomatidae_DPND97215_Cyclothone_obscura_COI5P_MF041336	Cyclothone obscura	Cyclothone obscura		no	PASSED QC
113	COI5P		Gonostomatidae	Gonostomatidae 1	Cyclothone	obscura	Gonostomatidae_DPND97615_Cyclothone_obscura_COI5P_MF041376	Cyclothone obscura	Cyclothone obscura		no	PASSED QC
114	COI5P		Gonostomatidae	Gonostomatidae 1	Cyclothone	obscura	Gonostomatidae_DPND231016_Cyclothone_obscura_COI5P_MT323702	Cyclothone obscura	Cyclothone obscura		no	PASSED QC
115	COI5P		Gonostomatidae	Gonostomatidae 1	Cyclothone	obscura	Gonostomatidae_DSSAF13011_Cyclothone_obscura_COI5P_JN312569	Cyclothone obscura	Cyclothone obscura		no	PASSED QC
116	COI5P		Gonostomatidae	Gonostomatidae 1	Cyclothone	obscura	Gonostomatidae_DSSAF14211_Cyclothone_obscura_COI5P_JN312577	Cyclothone obscura	Cyclothone obscura		no	PASSED QC
117	COI5P		Gonostomatidae	Gonostomatidae 1	Cyclothone	obscura	Gonostomatidae_DPND97015_Cyclothone_obscura_COI5P_MF041582	Cyclothone obscura	Cyclothone obscura		no	PASSED QC
118	COI5P		Gonostomatidae	Gonostomatidae 1	Cyclothone	obscura	Gonostomatidae_DPND97115_Cyclothone_obscura_COI5P_MF041519	Cyclothone obscura	Cyclothone obscura		no	PASSED QC
119	COI5P		Gonostomatidae	Gonostomatidae 1	Cyclothone	obscura	Gonostomatidae_DPND97715_Cyclothone_obscura_COI5P_MF041384	Cyclothone obscura	Cyclothone obscura		no	PASSED QC
120	COI5P		Gonostomatidae	Gonostomatidae 1	Cyclothone	obscura	Gonostomatidae_DSSAF09311_Cyclothone_obscura_COI5P_JN312535	Cyclothone obscura	Cyclothone obscura		no	PASSED QC
121	COI5P		Gonostomatidae	Gonostomatidae 1	Cyclothone	obscura	Gonostomatidae_DSSAF12711_Cyclothone_obscura_COI5P_JN312566	Cyclothone obscura	Cyclothone obscura		no	PASSED QC
122	COI5P		Gonostomatidae	Gonostomatidae 1	Cyclothone	obscura	Gonostomatidae_DPND98015_Cyclothone_obscura_COI5P_MF041460	Cyclothone obscura	Cyclothone obscura		no	PASSED QC
123	COI5P		Gonostomatidae	Gonostomatidae 1	Cyclothone	pseudopallida	Gonostomatidae_DSSAF16211_Cyclothone_pseudopallida_COI5P_JN312594	Cyclothone pallida	Cyclothone pseudopallida		mis ID	FAILED QC
124	COI5P		Gonostomatidae	Gonostomatidae 1	Cyclothone	pseudopallida	Gonostomatidae_DSSAF16011_Cyclothone_pseudopallida_COI5P_JN312592	Cyclothone pallida	Cyclothone pseudopallida		mis ID	FAILED QC
125	COI5P		Gonostomatidae	Gonostomatidae 1	Cyclothone	pseudopallida	Gonostomatidae_DSSAF16111_Cyclothone_pseudopallida_COI5P_JN312593	Cyclothone pallida	Cyclothone pseudopallida		mis ID	FAILED QC
126	COI5P		Gonostomatidae	Gonostomatidae 1	Cyclothone	acclinidens	Gonostomatidae_ANGBF122912_Cyclothone_acclinidens_COI5P_HQ010054	Cyclothone pallida	Cyclothone acclinidens		mis ID	FAILED QC
127	COI5P		Gonostomatidae	Gonostomatidae 1	Cyclothone	pseudopallida	Gonostomatidae_DSSAF15811_Cyclothone_pseudopallida_COI5P_JN312590	Cyclothone pallida	Cyclothone pseudopallida		mis ID	FAILED QC
128	COI5P		Gonostomatidae	Gonostomatidae 1	Cyclothone	pseudopallida	Gonostomatidae_MFC07208_Cyclothone_pseudopallida_COI5P_GU440299	Cyclothone pallida	Cyclothone pseudopallida		mis ID	FAILED QC
129	COI5P		Gonostomatidae	Gonostomatidae 1	Cyclothone	pseudopallida	Gonostomatidae_DSSAF11911_Cyclothone_pseudopallida_COI5P_JN312558	Cyclothone pallida	Cyclothone pseudopallida		mis ID	FAILED QC
130	COI5P		Gonostomatidae	Gonostomatidae 1	Cyclothone	pseudopallida	Gonostomatidae_DSSAF16311_Cyclothone_pseudopallida_COI5P_JN312595	Cyclothone pallida	Cyclothone pseudopallida		mis ID	FAILED QC
131	COI5P		Gonostomatidae	Gonostomatidae 1	Cyclothone	-	Gonostomatidae_FOAQ28821_Cyclothone_COI5P	Cyclothone pallida	Cyclothone -	not	Not identified to species level	FAILED QC
132	COI5P		Gonostomatidae	Gonostomatidae 1	Cyclothone	pallida	Gonostomatidae_DSSAF15511_Cyclothone_pallida_COI5P_JN312588	Cyclothone pallida	Cyclothone pallida		no	PASSED QC
133	COI5P		Gonostomatidae	Gonostomatidae 1	Cyclothone	pallida	Gonostomatidae_GBMNF4902922_Cyclothone_pallida_COI5P_OL512871	Cyclothone pallida	Cyclothone pallida		no	PASSED QC
134	COI5P		Gonostomatidae	Gonostomatidae 1	Cyclothone	pallida	Gonostomatidae_MFC29408_Cyclothone_pallida_COI5P_GU440298	Cyclothone pallida	Cyclothone pallida		no	PASSED QC
135	SRA		Gonostomatidae	Gonostomatidae 1	Cyclothone	pallida	Gonostomatidae_Cyclothone_pallida_SRR22396918	Cyclothone pallida	Cyclothone pallida		no	PASSED QC
136	COI5P		Gonostomatidae	Gonostomatidae 1	Cyclothone	pallida	Gonostomatidae_DSSAF09411_Cyclothone_pallida_COI5P_JN312536	Cyclothone pallida	Cyclothone pallida		no	PASSED QC
137	COI5P		Gonostomatidae	Gonostomatidae 1	Cyclothone	pallida	Gonostomatidae_DPND83315_Cyclothone_pallida_COI5P_MF041370	Cyclothone pallida	Cyclothone pallida		no	PASSED QC
138	COI5P		Gonostomatidae	Gonostomatidae 1	Cyclothone	pallida	Gonostomatidae_ANGBF4542119_Cyclothone_pallida_COI5P_MF415075	Cyclothone pallida	Cyclothone pallida		no	PASSED QC
139	COI5P		Gonostomatidae	Gonostomatidae 1	Cyclothone	pallida	Gonostomatidae_DPND83115_Cyclothone_pallida_COI5P_MF041463	Cyclothone pallida	Cyclothone pallida		no	PASSED QC
140	COI5P		Gonostomatidae	Gonostomatidae 1	Cyclothone	pallida	Gonostomatidae_ANGBF809012_Cyclothone_pallida_COI5P_GU071728	Cyclothone pallida	Cyclothone pallida		no	PASSED QC
141	COI5P		Gonostomatidae	Gonostomatidae 1	Cyclothone	pallida	Gonostomatidae_ANGBF4542219_Cyclothone_pallida_COI5P_MF415200	Cyclothone pallida	Cyclothone pallida		no	PASSED QC
142	COI5P		Gonostomatidae	Gonostomatidae 1	Cyclothone	sp	Gonostomatidae_FOAN141012_Cyclothone_sp__COI5P	Cyclothone pallida	Cyclothone sp	not	Not identified to species level	FAILED QC
143	COI5P		Gonostomatidae	Gonostomatidae 1	Cyclothone	pallida	Gonostomatidae_DSSAF15911_Cyclothone_pallida_COI5P_JN312591	Cyclothone pallida	Cyclothone pallida		no	PASSED QC
144	COI5P		Gonostomatidae	Gonostomatidae 1	Cyclothone	pallida	Gonostomatidae_SCAFB111509_Cyclothone_pallida_COI5P_KY033606	Cyclothone pallida	Cyclothone pallida		no	PASSED QC
145	COI5P		Gonostomatidae	Gonostomatidae 1	Cyclothone	pallida	Gonostomatidae_SCAFB114509_Cyclothone_pallida_COI5P_KY033605	Cyclothone pallida	Cyclothone pallida		no	PASSED QC
146	COI5P		Gonostomatidae	Gonostomatidae 1	Cyclothone	pallida	Gonostomatidae_DPND83415_Cyclothone_pallida_COI5P_MF040983	Cyclothone pallida	Cyclothone pallida		no	PASSED QC
147	COI5P		Gonostomatidae	Gonostomatidae 1	Cyclothone	pallida	Gonostomatidae_ANGBF36412_Cyclothone_pallida_COI5P_GU071729	Cyclothone pallida	Cyclothone pallida		no	PASSED QC
148	COI5P		Gonostomatidae	Gonostomatidae 1	Cyclothone	pallida	Gonostomatidae_DPND83015_Cyclothone_pallida_COI5P_MF041721	Cyclothone pallida	Cyclothone pallida		no	PASSED QC
149	COI5P		Gonostomatidae	Gonostomatidae 1	Cyclothone	pallida	Gonostomatidae_DSSAF14711_Cyclothone_pallida_COI5P	Cyclothone pallida	Cyclothone pallida		no	PASSED QC
150	COI5P		Gonostomatidae	Gonostomatidae 1	Cyclothone	pallida	Gonostomatidae_MAECO09606_Cyclothone_pallida_COI5P_EU148139	Cyclothone pallida	Cyclothone pallida		no	PASSED QC
151	COI5P		Gonostomatidae	Gonostomatidae 1	Cyclothone	pallida	Gonostomatidae_DSSAF12311_Cyclothone_pallida_COI5P_JN312562	Cyclothone pallida	Cyclothone pallida		no	PASSED QC
152	COI5P		Gonostomatidae	Gonostomatidae 1	Cyclothone	pallida	Gonostomatidae_DSSAF12411_Cyclothone_pallida_COI5P_JN312563	Cyclothone pallida	Cyclothone pallida		no	PASSED QC
153	COI5P		Gonostomatidae	Gonostomatidae 1	Cyclothone	pallida	Gonostomatidae_DPND83215_Cyclothone_pallida_COI5P_MF040995	Cyclothone pallida	Cyclothone pallida		no	PASSED QC
154	COI5P		Gonostomatidae	Gonostomatidae 1	Cyclothone	pallida	Gonostomatidae_MAECO09706_Cyclothone_pallida_COI5P_EU148138	Cyclothone pallida	Cyclothone pallida		no	PASSED QC
155	COI5P		Gonostomatidae	Gonostomatidae 1	Cyclothone	pallida	Gonostomatidae_DPND83615_Cyclothone_pallida_COI5P_MF041308	Cyclothone pallida	Cyclothone pallida		no	PASSED QC
156	COI5P		Gonostomatidae	Gonostomatidae 1	Cyclothone	pallida	Gonostomatidae_MAECO09806_Cyclothone_pallida_COI5P_EU148137	Cyclothone pallida	Cyclothone pallida		no	PASSED QC
157	COI5P		Gonostomatidae	Gonostomatidae 1	Cyclothone	pallida	Gonostomatidae_DPND82915_Cyclothone_pallida_COI5P_MF041031	Cyclothone pallida	Cyclothone pallida		no	PASSED QC
158	COI5P		Gonostomatidae	Gonostomatidae 1	Cyclothone	pallida	Gonostomatidae_DPND83515_Cyclothone_pallida_COI5P_MF041530	Cyclothone pallida	Cyclothone pallida		no	PASSED QC
159	COI5P		Gonostomatidae	Gonostomatidae 1	Cyclothone	pallida	Gonostomatidae_DPND83815_Cyclothone_pallida_COI5P_MF041383	Cyclothone pallida	Cyclothone pallida		no	PASSED QC
160	COI5P		Gonostomatidae	Gonostomatidae 1	Cyclothone	pallida	Gonostomatidae_DPND83715_Cyclothone_pallida_COI5P_MF041101	Cyclothone pallida	Cyclothone pallida		no	PASSED QC
161	COI5P		Gonostomatidae	Gonostomatidae 1	Cyclothone	pallida	Gonostomatidae_DSSAF12111_Cyclothone_pallida_COI5P_JN312560	Cyclothone pallida	Cyclothone pallida		no	PASSED QC
162	COI5P		Gonostomatidae	Gonostomatidae 1	Cyclothone	pallida	Gonostomatidae_DSSAF12511_Cyclothone_pallida_COI5P_JN312564	Cyclothone pallida	Cyclothone pallida		no	PASSED QC
163	COI5P		Gonostomatidae	Gonostomatidae 1	Cyclothone	livida	Gonostomatidae_DSSAF13311_Cyclothone_livida_COI5P	Cyclothone livida	Cyclothone livida		no	PASSED QC
164	COI5P		Gonostomatidae	Gonostomatidae 1	Cyclothone	livida	Gonostomatidae_DSSAF13111_Cyclothone_livida_COI5P_JN312570	Cyclothone livida	Cyclothone livida		no	PASSED QC
165	COI5P		Gonostomatidae	Gonostomatidae 1	Cyclothone	livida	Gonostomatidae_ANGBF4541919_Cyclothone_livida_COI5P_KU902929	Cyclothone livida	Cyclothone livida		no	PASSED QC
166	COI5P		Gonostomatidae	Gonostomatidae 1	Cyclothone	sp	Gonostomatidae_FOAN137812_Cyclothone_sp__COI5P	Cyclthone sp. 2	Cyclothone sp	not	Not identified to species level	FAILED QC
167	COI5P		Gonostomatidae	Gonostomatidae 1	Cyclothone	-	Gonostomatidae_DSSAF13611_Cyclothone_COI5P_JN312572	Cyclthone sp. 2	Cyclothone -	not	Not identified to species level	FAILED QC
168	COI5P		Gonostomatidae	Gonostomatidae 1	Cyclothone	-	Gonostomatidae_FOAQ51121_Cyclothone_COI5P	Cyclthone sp. 2	Cyclothone -	not	Not identified to species level	FAILED QC
169	COI5P		Gonostomatidae	Gonostomatidae 1	Cyclothone	-	Gonostomatidae_DSSAF13911_Cyclothone_COI5P_JN312574	Cyclthone sp. 2	Cyclothone -	not	Not identified to species level	FAILED QC
170	COI5P		Gonostomatidae	Gonostomatidae 1	Cyclothone	sp	Gonostomatidae_FOAN138312_Cyclothone_sp__COI5P	Cyclthone sp. 2	Cyclothone sp	not	Not identified to species level	FAILED QC
171	COI5P		Gonostomatidae	Gonostomatidae 1	Cyclothone	-	Gonostomatidae_DSSAF13711_Cyclothone_COI5P_JN312573	Cyclthone sp. 2	Cyclothone -	not	Not identified to species level	FAILED QC
172	COI5P		Gonostomatidae	Gonostomatidae 1	Cyclothone	sp	Gonostomatidae_FOAN138212_Cyclothone_sp__COI5P	Cyclthone sp. 2	Cyclothone sp	not	Not identified to species level	FAILED QC
173	COI5P		Gonostomatidae	Gonostomatidae 1	Cyclothone	microdon	Gonostomatidae_MAECO09406_Cyclothone_microdon_COI5P_EU148135	Cyclothone microdon	Cyclothone microdon		no	PASSED QC
174	COI5P		Gonostomatidae	Gonostomatidae 1	Cyclothone	pseudopallida	Gonostomatidae_ANGBF809312_Cyclothone_pseudopallida_COI5P_GU071722	Cyclothone microdon	Cyclothone pseudopallida		mis ID	FAILED QC
175	COI5P		Gonostomatidae	Gonostomatidae 1	Cyclothone	microdon	Gonostomatidae_FNZC23409_Cyclothone_microdon_COI5P_JN312782	Cyclothone microdon	Cyclothone microdon		no	PASSED QC
176	COI5P		Gonostomatidae	Gonostomatidae 1	Cyclothone	sp	Gonostomatidae_FOAO36515_Cyclothone_sp__COI5P	Cyclothone microdon	Cyclothone sp	not	Not identified to species level	FAILED QC
177	COI5P		Gonostomatidae	Gonostomatidae 1	Cyclothone	microdon	Gonostomatidae_ANGBF4542019_Cyclothone_microdon_COI5P_KX230172	Cyclothone microdon	Cyclothone microdon		no	PASSED QC
178	COI5P		Gonostomatidae	Gonostomatidae 1	Cyclothone	microdon	Gonostomatidae_UKFBJ51608_Cyclothone_microdon_COI5P_KF929802	Cyclothone microdon	Cyclothone microdon		no	PASSED QC
179	COI5P		Gonostomatidae	Gonostomatidae 1	Cyclothone	microdon	Gonostomatidae_FNZC23509_Cyclothone_microdon_COI5P_HM422291	Cyclothone microdon	Cyclothone microdon		no	PASSED QC
180	COI5P		Gonostomatidae	Gonostomatidae 1	Cyclothone	microdon	Gonostomatidae_SCAFB98007_Cyclothone_microdon_COI5P_KY033898	Cyclothone microdon	Cyclothone microdon		no	PASSED QC
181	COI5P		Gonostomatidae	Gonostomatidae 1	Cyclothone	microdon	Gonostomatidae_SCAFB15007_Cyclothone_microdon_COI5P	Cyclothone microdon	Cyclothone microdon		no	PASSED QC
182	COI5P		Gonostomatidae	Gonostomatidae 1	Cyclothone	microdon	Gonostomatidae_SCAFB15107_Cyclothone_microdon_COI5P	Cyclothone microdon	Cyclothone microdon		no	PASSED QC
183	COI5P		Gonostomatidae	Gonostomatidae 1	Cyclothone	microdon	Gonostomatidae_MAECO09306_Cyclothone_microdon_COI5P_EU148136	Cyclothone microdon	Cyclothone microdon		no	PASSED QC
184	COI5P		Gonostomatidae	Gonostomatidae 1	Cyclothone	microdon	Gonostomatidae_SCFAD10309_Cyclothone_microdon_COI5P	Cyclothone microdon	Cyclothone microdon		no	PASSED QC
185	COI5P		Gonostomatidae	Gonostomatidae 1	Cyclothone	microdon	Gonostomatidae_FNZC23609_Cyclothone_microdon_COI5P_HM422292	Cyclothone microdon	Cyclothone microdon		no	PASSED QC
186	COI5P		Gonostomatidae	Gonostomatidae 1	Cyclothone	microdon	Gonostomatidae_SCFAD10209_Cyclothone_microdon_COI5P	Cyclothone microdon	Cyclothone microdon		no	PASSED QC
187	COI5P		Gonostomatidae	Gonostomatidae 1	Cyclothone	microdon	Gonostomatidae_DSSAF13511_Cyclothone_microdon_COI5P_JN312571	Cyclothone microdon	Cyclothone microdon		no	PASSED QC
188	COI5P		Gonostomatidae	Gonostomatidae 1	Cyclothone	microdon	Gonostomatidae_SCAFB112309_Cyclothone_microdon_COI5P	Cyclothone microdon	Cyclothone microdon		no	PASSED QC
189	COI5P		Gonostomatidae	Gonostomatidae 1	Cyclothone	microdon	Gonostomatidae_FNZC23209_Cyclothone_microdon_COI5P_HM422289	Cyclothone microdon	Cyclothone microdon		no	PASSED QC
190	COI5P		Gonostomatidae	Gonostomatidae 1	Cyclothone	microdon	Gonostomatidae_GBMNB923720_Cyclothone_microdon_COI5P_MN123334	Cyclothone microdon	Cyclothone microdon		no	PASSED QC
191	COI5P		Gonostomatidae	Gonostomatidae 1	Cyclothone	microdon	Gonostomatidae_DSSAF14011_Cyclothone_microdon_COI5P_JN312575	Cyclothone microdon	Cyclothone microdon		no	PASSED QC
192	COI5P		Gonostomatidae	Gonostomatidae 1	Cyclothone	microdon	Gonostomatidae_DSSAF14111_Cyclothone_microdon_COI5P_JN312576	Cyclothone microdon	Cyclothone microdon		no	PASSED QC
193	COI5P		Gonostomatidae	Gonostomatidae 1	Cyclothone	microdon	Gonostomatidae_SCAFB101907_Cyclothone_microdon_COI5P	Cyclothone microdon	Cyclothone microdon		no	PASSED QC
194	COI5P		Gonostomatidae	Gonostomatidae 1	Cyclothone	microdon	Gonostomatidae_FNZC23709_Cyclothone_microdon_COI5P_HM422293	Cyclothone microdon	Cyclothone microdon		no	PASSED QC
195	COI5P		Gonostomatidae	Gonostomatidae 1	Cyclothone	sp	Gonostomatidae_FOAP37818_Cyclothone_sp__COI5P	Cyclothone microdon	Cyclothone sp	not	Not identified to species level	FAILED QC
196	COI5P		Gonostomatidae	Gonostomatidae 1	Cyclothone	microdon	Gonostomatidae_FNZC23309_Cyclothone_microdon_COI5P_HM422290	Cyclothone microdon	Cyclothone microdon		no	PASSED QC
197	COI5P		Gonostomatidae	Gonostomatidae 1	Cyclothone	microdon	Gonostomatidae_FNZC23809_Cyclothone_microdon_COI5P_HM422294	Cyclothone microdon	Cyclothone microdon		no	PASSED QC
198	COI5P		Gonostomatidae	Gonostomatidae 1	Cyclothone	microdon	Gonostomatidae_SCAFB128109_Cyclothone_microdon_COI5P_KY033602	Cyclothone microdon	Cyclothone microdon		no	PASSED QC
199	COI5P		Gonostomatidae	Gonostomatidae 1	Cyclothone	microdon	Gonostomatidae_SCFAD14309_Cyclothone_microdon_COI5P	Cyclothone microdon	Cyclothone microdon		no	PASSED QC
200	COI5P		Gonostomatidae	Gonostomatidae 1	Cyclothone	microdon	Gonostomatidae_FOAQ50721_Cyclothone_microdon_COI5P	Cyclothone microdon	Cyclothone microdon		no	PASSED QC
201	COI5P		Gonostomatidae	Gonostomatidae 1	Cyclothone	microdon	Gonostomatidae_SCFAD09409_Cyclothone_microdon_COI5P	Cyclothone microdon	Cyclothone microdon		no	PASSED QC
202	COI5P		Gonostomatidae	Gonostomatidae 1	Cyclothone	microdon	Gonostomatidae_FNZB37508_Cyclothone_microdon_COI5P_JN640878	Cyclothone microdon	Cyclothone microdon		no	PASSED QC
203	COI5P		Gonostomatidae	Gonostomatidae 1	Cyclothone	microdon	Gonostomatidae_SCAFB129909_Cyclothone_microdon_COI5P_KY033604	Cyclothone microdon	Cyclothone microdon		no	PASSED QC
204	COI5P		Gonostomatidae	Gonostomatidae 1	Cyclothone	microdon	Gonostomatidae_SCAFB22407_Cyclothone_microdon_COI5P_KY033899	Cyclothone microdon	Cyclothone microdon		no	PASSED QC
205	COI5P		Gonostomatidae	Gonostomatidae 1	Cyclothone	microdon	Gonostomatidae_FOAQ50621_Cyclothone_microdon_COI5P	Cyclothone microdon	Cyclothone microdon		no	PASSED QC
206	COI5P		Gonostomatidae	Gonostomatidae 1	Cyclothone	microdon	Gonostomatidae_MAECO09506_Cyclothone_microdon_COI5P_EU148134	Cyclothone microdon	Cyclothone microdon		no	PASSED QC
207	COI5P		Gonostomatidae	Gonostomatidae 1	Cyclothone	microdon	Gonostomatidae_FNZB37408_Cyclothone_microdon_COI5P_JN640877	Cyclothone microdon	Cyclothone microdon		no	PASSED QC
208	COI5P		Gonostomatidae	Gonostomatidae 1	Cyclothone	microdon	Gonostomatidae_FNZB37608_Cyclothone_microdon_COI5P_JN640879	Cyclothone microdon	Cyclothone microdon		no	PASSED QC
209	COI5P		Gonostomatidae	Gonostomatidae 1	Cyclothone	microdon	Gonostomatidae_SCAFB102107_Cyclothone_microdon_COI5P_KY033897	Cyclothone microdon	Cyclothone microdon		no	PASSED QC
210	COI5P		Gonostomatidae	Gonostomatidae 1	Cyclothone	microdon	Gonostomatidae_SCFAD05009_Cyclothone_microdon_COI5P_KY033603	Cyclothone microdon	Cyclothone microdon		no	PASSED QC
211	COI5P		Gonostomatidae	Gonostomatidae 1	Cyclothone	-	Gonostomatidae_FIMOS06120_Cyclothone_COI5P	Cyclothone sp. 3	Cyclothone -	not	Not identified to species level	FAILED QC
212	COI5P		Gonostomatidae	Gonostomatidae 1	Cyclothone	-	Gonostomatidae_DSSAF10211_Cyclothone_COI5P_JN312544	Cyclothone sp. 3	Cyclothone -	not	Not identified to species level	FAILED QC
213	COI5P		Gonostomatidae	Gonostomatidae 1	Cyclothone	-	Gonostomatidae_DSSAF15611_Cyclothone_COI5P_JN312589	Cyclothone sp. 3	Cyclothone -	not	Not identified to species level	FAILED QC
214	COI5P		Gonostomatidae	Gonostomatidae 1	Cyclothone	-	Gonostomatidae_DSSAF10011_Cyclothone_COI5P_JN312542	Cyclothone sp. 3	Cyclothone -	not	Not identified to species level	FAILED QC
215	COI5P		Gonostomatidae	Gonostomatidae 1	Cyclothone	-	Gonostomatidae_FOAQ51021_Cyclothone_COI5P	Cyclothone sp. 3	Cyclothone -	not	Not identified to species level	FAILED QC
216	COI5P		Gonostomatidae	Gonostomatidae 1	Cyclothone	pallida	Gonostomatidae_SAAMF04712_Cyclothone_pallida_COI5P	Cyclothone sp. 3	Cyclothone pallida	not	Not identified to species level	FAILED QC
217	COI5P		Gonostomatidae	Gonostomatidae 1	Cyclothone	-	Gonostomatidae_FIMOS05920_Cyclothone_COI5P	Cyclothone sp. 3	Cyclothone -	not	Not identified to species level	FAILED QC
218	COI5P		Gonostomatidae	Gonostomatidae 1	Cyclothone	-	Gonostomatidae_FIMOS06020_Cyclothone_COI5P	Cyclothone sp. 3	Cyclothone -	not	Not identified to species level	FAILED QC
219	COI5P		Gonostomatidae	Gonostomatidae 1	Cyclothone	-	Gonostomatidae_DSSAF10311_Cyclothone_COI5P_JN312545	Cyclothone sp. 3	Cyclothone -	not	Not identified to species level	FAILED QC
220	COI5P		Gonostomatidae	Gonostomatidae 1	Cyclothone	pallida	Gonostomatidae_SAAMF04812_Cyclothone_pallida_COI5P	Cyclothone sp. 3	Cyclothone pallida	not	Not identified to species level	FAILED QC
221	COI5P		Gonostomatidae	Gonostomatidae 1	Cyclothone	-	Gonostomatidae_FOAQ51321_Cyclothone_COI5P	Cyclothone sp. 3	Cyclothone -	not	Not identified to species level	FAILED QC
222	COI5P		Gonostomatidae	Gonostomatidae 1	Cyclothone	-	Gonostomatidae_FOAQ50821_Cyclothone_COI5P	Cyclothone sp. 3	Cyclothone -	not	Not identified to species level	FAILED QC
223	COI5P		Gonostomatidae	Gonostomatidae 1	Cyclothone	sp	Gonostomatidae_ANGBF4543619_Cyclothone_sp__SepW721_COI5P_MF415294	Cyclothone pseudopallida	Cyclothone sp	not	Not identified to species level	FAILED QC
224	COI5P		Gonostomatidae	Gonostomatidae 1	Cyclothone	braueri	Gonostomatidae_ANGBF4541819_Cyclothone_braueri_COI5P_MF414871	Cyclothone pseudopallida	Cyclothone braueri	not	Not identified to species level	FAILED QC
225	COI5P		Gonostomatidae	Gonostomatidae 1	Cyclothone	sp	Gonostomatidae_ANGBF4542719_Cyclothone_sp__SepS1333_COI5P_MF414804	Cyclothone pseudopallida	Cyclothone sp	not	Not identified to species level	FAILED QC
226	COI5P		Gonostomatidae	Gonostomatidae 1	Cyclothone	sp	Gonostomatidae_ANGBF4542819_Cyclothone_sp__SepS1338_COI5P_MF414802	Cyclothone pseudopallida	Cyclothone sp	not	Not identified to species level	FAILED QC
227	COI5P		Gonostomatidae	Gonostomatidae 1	Cyclothone	sp	Gonostomatidae_ANGBF4543319_Cyclothone_sp__SepS3512_COI5P_MF414966	Cyclothone pseudopallida	Cyclothone sp	not	Not identified to species level	FAILED QC
228	COI5P		Gonostomatidae	Gonostomatidae 1	Cyclothone	sp	Gonostomatidae_ANGBF4542919_Cyclothone_sp__SepS1341_COI5P_MF414801	Cyclothone pseudopallida	Cyclothone sp	not	Not identified to species level	FAILED QC
229	COI5P		Gonostomatidae	Gonostomatidae 1	Cyclothone	-	Gonostomatidae_OOBKY181919_Cyclothone_COI5P	Cyclothone pseudopallida	Cyclothone -	not	Not identified to species level	FAILED QC
230	COI5P		Gonostomatidae	Gonostomatidae 1	Cyclothone	sp	Gonostomatidae_ANGBF4543419_Cyclothone_sp__SepS3522_COI5P_MF414960	Cyclothone pseudopallida	Cyclothone sp	not	Not identified to species level	FAILED QC
231	COI5P		Gonostomatidae	Gonostomatidae 1	Cyclothone	sp	Gonostomatidae_ANGBF4542519_Cyclothone_sp__SepS1282_COI5P_MF414833	Cyclothone pseudopallida	Cyclothone sp	not	Not identified to species level	FAILED QC
232	COI5P		Gonostomatidae	Gonostomatidae 1	Cyclothone	sp	Gonostomatidae_ANGBF4542619_Cyclothone_sp__SepS129_COI5P_MF414874	Cyclothone pseudopallida	Cyclothone sp	not	Not identified to species level	FAILED QC
233	COI5P		Gonostomatidae	Gonostomatidae 1	Cyclothone	sp	Gonostomatidae_ANGBF4543519_Cyclothone_sp__SepS6017_COI5P_MF415085	Cyclothone pseudopallida	Cyclothone sp	not	Not identified to species level	FAILED QC
234	COI5P		Gonostomatidae	Gonostomatidae 1	Cyclothone	sp	Gonostomatidae_ANGBF4543119_Cyclothone_sp__SepS2621_COI5P_MF415005	Cyclothone pseudopallida	Cyclothone sp	not	Not identified to species level	FAILED QC
235	COI5P		Gonostomatidae	Gonostomatidae 1	Cyclothone	sp	Gonostomatidae_ANGBF4542419_Cyclothone_sp__SepS1228_COI5P_MF414869	Cyclothone pseudopallida	Cyclothone sp	not	Not identified to species level	FAILED QC
236	COI5P		Gonostomatidae	Gonostomatidae 1	Cyclothone	sp	Gonostomatidae_ANGBF4543019_Cyclothone_sp__SepS2045_COI5P_MF415035	Cyclothone pseudopallida	Cyclothone sp	not	Not identified to species level	FAILED QC
237	COI5P		Gonostomatidae	Gonostomatidae 1	Cyclothone	sp	Gonostomatidae_ANGBF4543219_Cyclothone_sp__SepS267_COI5P_MF415013	Cyclothone pseudopallida	Cyclothone sp	not	Not identified to species level	FAILED QC
238	COI5P		Gonostomatidae	Gonostomatidae 1	Cyclothone	sp	Gonostomatidae_ANGBF4542319_Cyclothone_sp__ASIZP0078798_COI5P_KT718605	Cyclothone pseudopallida	Cyclothone sp	not	Not identified to species level	FAILED QC
239	COI5P		Gonostomatidae	Gonostomatidae 1	Cyclothone	-	Gonostomatidae_MFLVI86911_Cyclothone_COI5P	Cyclothone pseudopallida	Cyclothone -	not	Not identified to species level	FAILED QC
240	COI5P		Gonostomatidae	Gonostomatidae 1	Cyclothone	-	Gonostomatidae_DSSAF10511_Cyclothone_COI5P_JN312546	Cyclothone pseudopallida	Cyclothone -	not	Not identified to species level	FAILED QC
241	COI5P		Gonostomatidae	Gonostomatidae 1	Cyclothone	pseudopallida	Gonostomatidae_DPND95215_Cyclothone_pseudopallida_COI5P_MF041170	Cyclothone pseudopallida	Cyclothone pseudopallida		no	PASSED QC
242	COI5P		Gonostomatidae	Gonostomatidae 1	Cyclothone	braueri	Gonostomatidae_ANGBF808412_Cyclothone_braueri_COI5P_GU071740	Cyclothone pseudopallida	Cyclothone braueri		mis ID	FAILED QC
243	COI5P		Gonostomatidae	Gonostomatidae 1	Cyclothone	-	Gonostomatidae_DSSAF09811_Cyclothone_COI5P_JN312540	Cyclothone pseudopallida	Cyclothone -	not	Not identified to species level	FAILED QC
244	COI5P		Gonostomatidae	Gonostomatidae 1	Cyclothone	pseudopallida	Gonostomatidae_DPND95415_Cyclothone_pseudopallida_COI5P_MF041055	Cyclothone pseudopallida	Cyclothone pseudopallida		no	PASSED QC
245	COI5P		Gonostomatidae	Gonostomatidae 1	Cyclothone	-	Gonostomatidae_MFLVI43110_Cyclothone_COI5P_HQ573570SUPPRESSED	Cyclothone pseudopallida	Cyclothone -	not	Not identified to species level	FAILED QC
246	COI5P		Gonostomatidae	Gonostomatidae 1	Cyclothone	braueri	Gonostomatidae_ANGBF4541719_Cyclothone_braueri_COI5P_KU902906	Cyclothone pseudopallida	Cyclothone braueri		mis ID	FAILED QC
247	COI5P		Gonostomatidae	Gonostomatidae 1	Cyclothone	pseudopallida	Gonostomatidae_DPND101515_Cyclothone_pseudopallida_COI5P_MF041294	Cyclothone pseudopallida	Cyclothone pseudopallida		no	PASSED QC
248	COI5P		Gonostomatidae	Gonostomatidae 1	Cyclothone	pseudopallida	Gonostomatidae_DPND90515_Cyclothone_pseudopallida_COI5P_MF040984	Cyclothone pseudopallida	Cyclothone pseudopallida		no	PASSED QC
249	COI5P		Gonostomatidae	Gonostomatidae 1	Cyclothone	pseudopallida	Gonostomatidae_DPND95315_Cyclothone_pseudopallida_COI5P_MF041168	Cyclothone pseudopallida	Cyclothone pseudopallida		no	PASSED QC
250	COI5P		Gonostomatidae	Gonostomatidae 1	Cyclothone	-	Gonostomatidae_DSSAF11611_Cyclothone_COI5P_JN312555	Cyclothone pseudopallida	Cyclothone -	not	Not identified to species level	FAILED QC
251	COI5P		Gonostomatidae	Gonostomatidae 1	Cyclothone	-	Gonostomatidae_DSSAF10611_Cyclothone_COI5P_JN312547	Cyclothone pseudopallida	Cyclothone -	not	Not identified to species level	FAILED QC
252	COI5P		Gonostomatidae	Gonostomatidae 1	Cyclothone	-	Gonostomatidae_DSSAF15011_Cyclothone_COI5P_JN312583	Cyclothone pseudopallida	Cyclothone -	not	Not identified to species level	FAILED QC
253	COI5P		Gonostomatidae	Gonostomatidae 1	Cyclothone	pseudopallida	Gonostomatidae_DPND100715_Cyclothone_pseudopallida_COI5P_MF041459	Cyclothone pseudopallida	Cyclothone pseudopallida		no	PASSED QC
254	COI5P		Gonostomatidae	Gonostomatidae 1	Cyclothone	-	Gonostomatidae_DSSAF09611_Cyclothone_COI5P_JN312538	Cyclothone pseudopallida	Cyclothone -	not	Not identified to species level	FAILED QC
255	COI5P		Gonostomatidae	Gonostomatidae 1	Cyclothone	-	Gonostomatidae_DSSAF14811_Cyclothone_COI5P_JN312581	Cyclothone pseudopallida	Cyclothone -	not	Not identified to species level	FAILED QC
256	COI5P		Gonostomatidae	Gonostomatidae 1	Cyclothone	-	Gonostomatidae_DSSAF15111_Cyclothone_COI5P_JN312584	Cyclothone pseudopallida	Cyclothone -	not	Not identified to species level	FAILED QC
257	COI5P		Gonostomatidae	Gonostomatidae 1	Cyclothone	-	Gonostomatidae_MFLVI91911_Cyclothone_COI5P	Cyclothone pseudopallida	Cyclothone -	not	Not identified to species level	FAILED QC
258	COI5P		Gonostomatidae	Gonostomatidae 1	Cyclothone	pseudopallida	Gonostomatidae_DPND103315_Cyclothone_pseudopallida_COI5P_MF041136	Cyclothone pseudopallida	Cyclothone pseudopallida		no	PASSED QC
259	COI5P		Gonostomatidae	Gonostomatidae 1	Cyclothone	pseudopallida	Gonostomatidae_DPND95515_Cyclothone_pseudopallida_COI5P_MF041405	Cyclothone pseudopallida	Cyclothone pseudopallida		no	PASSED QC
260	COI5P		Gonostomatidae	Gonostomatidae 1	Cyclothone	pseudopallida	Gonostomatidae_DPND101615_Cyclothone_pseudopallida_COI5P_MF041600	Cyclothone pseudopallida	Cyclothone pseudopallida		no	PASSED QC
261	COI5P		Gonostomatidae	Gonostomatidae 1	Cyclothone	-	Gonostomatidae_DSSAF14911_Cyclothone_COI5P_JN312582	Cyclothone pseudopallida	Cyclothone -	not	Not identified to species level	FAILED QC
262	EPLATE		Phosichthyidae	Phosicthyidae 1	Vinciguerria	attenuata	Phosichthyidae_Vinciguerria_attenuata_EPLATE_53_B11	Vinciguerria attenuata	Vinciguerria attenuata		no	PASSED QC
263	COI5P		Phosichthyidae	Phosicthyidae 1	Vinciguerria	attenuata	Phosichthyidae_DSSAF66911_Vinciguerria_attenuata_COI5P	Vinciguerria attenuata	Vinciguerria attenuata		no	PASSED QC
264	COI5P		Phosichthyidae	Phosicthyidae 1	Vinciguerria	attenuata	Phosichthyidae_DSSAF69111_Vinciguerria_attenuata_COI5P	Vinciguerria attenuata	Vinciguerria attenuata		no	PASSED QC
265	COI5P		Phosichthyidae	Phosicthyidae 1	Vinciguerria	attenuata	Phosichthyidae_DSSAF67111_Vinciguerria_attenuata_COI5P	Vinciguerria attenuata	Vinciguerria attenuata		no	PASSED QC
266	COI5P		Phosichthyidae	Phosicthyidae 1	Vinciguerria	attenuata	Phosichthyidae_DSSAF69511_Vinciguerria_attenuata_COI5P	Vinciguerria attenuata	Vinciguerria attenuata		no	PASSED QC
267	COI5P		Phosichthyidae	Phosicthyidae 1	Vinciguerria	attenuata	Phosichthyidae_DSSAF67011_Vinciguerria_attenuata_COI5P_JN312630	Vinciguerria attenuata	Vinciguerria attenuata		no	PASSED QC
268	COI5P		Phosichthyidae	Phosicthyidae 1	Vinciguerria	attenuata	Phosichthyidae_DSSAF67311_Vinciguerria_attenuata_COI5P_JN312632	Vinciguerria attenuata	Vinciguerria attenuata		no	PASSED QC
269	COI5P		Phosichthyidae	Phosicthyidae 1	Vinciguerria	attenuata	Phosichthyidae_DSSAF67411_Vinciguerria_attenuata_COI5P_JN312633	Vinciguerria attenuata	Vinciguerria attenuata		no	PASSED QC
270	COI5P		Phosichthyidae	Phosicthyidae 1	Vinciguerria	attenuata	Phosichthyidae_DSSAF67711_Vinciguerria_attenuata_COI5P_JN312635	Vinciguerria attenuata	Vinciguerria attenuata		no	PASSED QC
271	EPLATE		Phosichthyidae	Phosicthyidae 1	Vinciguerria	poweriae	Phosichthyidae_Vinciguerria_poweriae_EPLATE_53_D11	Vinciguerria attenuata	Vinciguerria poweriae		mis ID	FAILED QC*	yes	rename with uncertainty (genus level is fine)	probably a mis ID? but not really a problem
272	COI5P		Phosichthyidae	Phosicthyidae 1	Vinciguerria	attenuata	Phosichthyidae_FOAI90410_Vinciguerria_attenuata_COI5P	Vinciguerria attenuata	Vinciguerria attenuata		no	PASSED QC
273	COI5P		Phosichthyidae	Phosicthyidae 1	Vinciguerria	attenuata	Phosichthyidae_FOAN136012_Vinciguerria_attenuata_COI5P	Vinciguerria attenuata	Vinciguerria attenuata		no	PASSED QC
274	COI5P		Phosichthyidae	Phosicthyidae 1	Vinciguerria	attenuata	Phosichthyidae_FOAN135712_Vinciguerria_attenuata_COI5P	Vinciguerria attenuata	Vinciguerria attenuata		no	PASSED QC
275	COI5P		Phosichthyidae	Phosicthyidae 1	Vinciguerria	attenuata	Phosichthyidae_FOAI90510_Vinciguerria_attenuata_COI5P	Vinciguerria attenuata	Vinciguerria attenuata		no	PASSED QC
276	COI5P		Phosichthyidae	Phosicthyidae 1	Vinciguerria	attenuata	Phosichthyidae_FOAN135812_Vinciguerria_attenuata_COI5P	Vinciguerria attenuata	Vinciguerria attenuata		no	PASSED QC
277	COI5P		Phosichthyidae	Phosicthyidae 1	Vinciguerria	attenuata	Phosichthyidae_GBMNF4903122_Vinciguerria_attenuata_COI5P_OL512863	Vinciguerria attenuata	Vinciguerria attenuata		no	PASSED QC
278	COI5P		Phosichthyidae	Phosicthyidae 1	Vinciguerria	attenuata	Phosichthyidae_ANGBF4545519_Vinciguerria_attenuata_COI5P_MF414863	Vinciguerria attenuata	Vinciguerria attenuata		no	PASSED QC
279	COI5P		Phosichthyidae	Phosicthyidae 1	Vinciguerria	attenuata	Phosichthyidae_ANGBF4545819_Vinciguerria_attenuata_COI5P_MF415291	Vinciguerria attenuata	Vinciguerria attenuata		no	PASSED QC
280	COI5P		Phosichthyidae	Phosicthyidae 1	Vinciguerria	attenuata	Phosichthyidae_ANGBF4545919_Vinciguerria_attenuata_COI5P_MF415292	Vinciguerria attenuata	Vinciguerria attenuata		no	PASSED QC
281	COI5P		Phosichthyidae	Phosicthyidae 1	Vinciguerria	attenuata	Phosichthyidae_ANGBF4545719_Vinciguerria_attenuata_COI5P_MF415266	Vinciguerria attenuata	Vinciguerria attenuata		no	PASSED QC
282	COI5P		Phosichthyidae	Phosicthyidae 1	Vinciguerria	attenuata	Phosichthyidae_ANGBF4545619_Vinciguerria_attenuata_COI5P_MF415258	Vinciguerria attenuata	Vinciguerria attenuata		no	PASSED QC
283	COI5P		Phosichthyidae	Phosicthyidae 1	Vinciguerria	poweriae	Phosichthyidae_ANGBF4546719_Vinciguerria_poweriae_COI5P_MF415307	Vinciguerria attenuata	Vinciguerria poweriae		mis ID	FAILED QC
284	COI5P		Phosichthyidae	Phosicthyidae 1	Vinciguerria	poweriae	Phosichthyidae_ANGBF4546619_Vinciguerria_poweriae_COI5P_MF415299	Vinciguerria attenuata	Vinciguerria poweriae		mis ID	FAILED QC
285	COI5P		Phosichthyidae	Phosicthyidae 1	Vinciguerria	attenuata	Phosichthyidae_DPND200016_Vinciguerria_attenuata_COI5P	Vinciguerria attenuata	Vinciguerria attenuata		no	PASSED QC
286	COI5P		Phosichthyidae	Phosicthyidae 1	Vinciguerria	attenuata	Phosichthyidae_DPND207716_Vinciguerria_attenuata_COI5P	Vinciguerria attenuata	Vinciguerria attenuata		no	PASSED QC
287	COI5P		Phosichthyidae	Phosicthyidae 1	Vinciguerria	attenuata	Phosichthyidae_MAECO54509_Vinciguerria_attenuata_COI5P	Vinciguerria attenuata	Vinciguerria attenuata		no	PASSED QC
288	COI5P		Phosichthyidae	Phosicthyidae 1	Vinciguerria	attenuata	Phosichthyidae_DPND225516_Vinciguerria_attenuata_COI5P	Vinciguerria attenuata	Vinciguerria attenuata		no	PASSED QC
289	COI5P		Phosichthyidae	Phosicthyidae 1	Vinciguerria	attenuata	Phosichthyidae_DPND211616_Vinciguerria_attenuata_COI5P	Vinciguerria attenuata	Vinciguerria attenuata		no	PASSED QC
290	COI5P		Phosichthyidae	Phosicthyidae 1	Vinciguerria	attenuata	Phosichthyidae_DPND191016_Vinciguerria_attenuata_COI5P	Vinciguerria attenuata	Vinciguerria attenuata		no	PASSED QC
291	COI5P		Phosichthyidae	Phosicthyidae 1	Vinciguerria	poweriae	Phosichthyidae_MAECO34906_Vinciguerria_poweriae_COI5P	Vinciguerria attenuata	Vinciguerria poweriae		mis ID	FAILED QC
292	COI5P		Phosichthyidae	Phosicthyidae 1	Vinciguerria	attenuata	Phosichthyidae_MAECO54609_Vinciguerria_attenuata_COI5P	Vinciguerria attenuata	Vinciguerria attenuata		no	PASSED QC
293	COI5P		Phosichthyidae	Phosicthyidae 1	Vinciguerria	attenuata	Phosichthyidae_MAECO54709_Vinciguerria_attenuata_COI5P	Vinciguerria attenuata	Vinciguerria attenuata		no	PASSED QC
294	COI5P		Phosichthyidae	Phosicthyidae 1	Vinciguerria	attenuata	Phosichthyidae_MAECO54809_Vinciguerria_attenuata_COI5P	Vinciguerria attenuata	Vinciguerria attenuata		no	PASSED QC
295	COI5P		Phosichthyidae	Phosicthyidae 1	Vinciguerria	attenuata	Phosichthyidae_DPND221916_Vinciguerria_attenuata_COI5P_MG856555	Vinciguerria attenuata	Vinciguerria attenuata		no	PASSED QC
296	COI5P		Phosichthyidae	Phosicthyidae 1	Vinciguerria	attenuata	Phosichthyidae_DPND198116_Vinciguerria_attenuata_COI5P_MG856687	Vinciguerria attenuata	Vinciguerria attenuata		no	PASSED QC
297	COI5P		Phosichthyidae	Phosicthyidae 1	Vinciguerria	attenuata	Phosichthyidae_DPND217316_Vinciguerria_attenuata_COI5P_MG856679	Vinciguerria attenuata	Vinciguerria attenuata		no	PASSED QC
298	COI5P		Phosichthyidae	Phosicthyidae 1	Vinciguerria	attenuata	Phosichthyidae_DPND217216_Vinciguerria_attenuata_COI5P_MG856782	Vinciguerria attenuata	Vinciguerria attenuata		no	PASSED QC
299	COI5P		Phosichthyidae	Phosicthyidae 1	Vinciguerria	attenuata	Phosichthyidae_CSFOM08310_Vinciguerria_attenuata_COI5P_KJ709674	Vinciguerria attenuata	Vinciguerria attenuata		no	PASSED QC
300	COI5P		Phosichthyidae	Phosicthyidae 1	Vinciguerria	attenuata	Phosichthyidae_GBGCA523313_Vinciguerria_attenuata_COI5P_KC616416	Vinciguerria attenuata	Vinciguerria attenuata		no	PASSED QC
301	COI5P		Phosichthyidae	Phosicthyidae 1	Vinciguerria	attenuata	Phosichthyidae_GBGCA523513_Vinciguerria_attenuata_COI5P_KC616414	Vinciguerria attenuata	Vinciguerria attenuata		no	PASSED QC
302	COI5P		Phosichthyidae	Phosicthyidae 1	Vinciguerria	attenuata	Phosichthyidae_GBGCA523213_Vinciguerria_attenuata_COI5P_KC616417	Vinciguerria attenuata	Vinciguerria attenuata		no	PASSED QC
303	COI5P		Phosichthyidae	Phosicthyidae 1	Vinciguerria	attenuata	Phosichthyidae_GBGCA523713_Vinciguerria_attenuata_COI5P_KC616412	Vinciguerria attenuata	Vinciguerria attenuata		no	PASSED QC
304	COI5P		Phosichthyidae	Phosicthyidae 1	Vinciguerria	attenuata	Phosichthyidae_GBGCA523413_Vinciguerria_attenuata_COI5P_KC616415	Vinciguerria attenuata	Vinciguerria attenuata		no	PASSED QC
305	COI5P		Phosichthyidae	Phosicthyidae 1	Vinciguerria	attenuata	Phosichthyidae_GBGCA523613_Vinciguerria_attenuata_COI5P_KC616413	Vinciguerria attenuata	Vinciguerria attenuata		no	PASSED QC
306	COI5P		Phosichthyidae	Phosicthyidae 1	Vinciguerria	attenuata	Phosichthyidae_GBGCA523113_Vinciguerria_attenuata_COI5P_KC616418	Vinciguerria attenuata	Vinciguerria attenuata		no	PASSED QC
307	COI5P		Sternoptychidae	Sternoptychidae 1	Maurolicus	australis	Sternoptychidae_GBMIN12062717_Maurolicus_australis_COI5P_KU958032	Unknown Maurolicus species/species complex	Maurolicus australis		ID cannot be determined	FAILED QC
308	EPLATE		Sternoptychidae	Sternoptychidae 1	Maurolicus	japonicus	Sternoptychidae_Maurolicus_japonicus_EPLATE_56_F05	Unknown Maurolicus species/species complex	Maurolicus japonicus		ID cannot be determined	FAILED QC*	yes	rename with uncertainty (genus level is fine)	Good to generic level, make note
309	COI5P		Sternoptychidae	Sternoptychidae 1	Maurolicus	walvisensis	Sternoptychidae_GBMIN9605117_Maurolicus_walvisensis_COI5P_KU958031	Unknown Maurolicus species/species complex	Maurolicus walvisensis		ID cannot be determined	FAILED QC
310	COI5P		Sternoptychidae	Sternoptychidae 1	Maurolicus	walvisensis	Sternoptychidae_GBMND2852121_Maurolicus_walvisensis_COI5P_MT132317	Unknown Maurolicus species/species complex	Maurolicus walvisensis		ID cannot be determined	FAILED QC
311	COI5P		Sternoptychidae	Sternoptychidae 1	Maurolicus	parvipinnis	Sternoptychidae_GBMND2848921_Maurolicus_parvipinnis_COI5P_MT132187	Unknown Maurolicus species/species complex	Maurolicus parvipinnis		ID cannot be determined	FAILED QC
312	COI5P		Sternoptychidae	Sternoptychidae 1	Maurolicus	muelleri	Sternoptychidae_FARGB38811_Maurolicus_muelleri_COI5P	Unknown Maurolicus species/species complex	Maurolicus muelleri		ID cannot be determined	FAILED QC
313	EPLATE		Sternoptychidae	Sternoptychidae 1	Maurolicus	muelleri	Sternoptychidae_Maurolicus_muelleri_EPLATE_24_C05	Unknown Maurolicus species/species complex	Maurolicus muelleri		ID cannot be determined	FAILED QC*	yes	rename with uncertainty (genus level is fine)	Good to generic level, make note
314	COI5P		Sternoptychidae	Sternoptychidae 1	Maurolicus	walvisensis	Sternoptychidae_GBMIN12542117_Maurolicus_walvisensis_COI5P_KU958028	Unknown Maurolicus species/species complex	Maurolicus walvisensis		ID cannot be determined	FAILED QC
315	COI5P		Sternoptychidae	Sternoptychidae 1	Maurolicus	australis	Sternoptychidae_GBMIN12062517_Maurolicus_australis_COI5P_KU958027	Unknown Maurolicus species/species complex	Maurolicus australis		ID cannot be determined	FAILED QC
316	COI5P		Sternoptychidae	Sternoptychidae 1	Maurolicus	parvipinnis	Sternoptychidae_GBMND2848821_Maurolicus_parvipinnis_COI5P_MT132186	Unknown Maurolicus species/species complex	Maurolicus parvipinnis		ID cannot be determined	FAILED QC
317	COI5P		Sternoptychidae	Sternoptychidae 1	Maurolicus	walvisensis	Sternoptychidae_GBMND2852221_Maurolicus_walvisensis_COI5P_MT132318	Unknown Maurolicus species/species complex	Maurolicus walvisensis		ID cannot be determined	FAILED QC
318	COI5P		Sternoptychidae	Sternoptychidae 1	Maurolicus	australis	Sternoptychidae_GBMIN12062617_Maurolicus_australis_COI5P_KU958030	Unknown Maurolicus species/species complex	Maurolicus australis		ID cannot be determined	FAILED QC
319	COI5P		Sternoptychidae	Sternoptychidae 1	Maurolicus	australis	Sternoptychidae_FMVIC34908_Maurolicus_australis_COI5P	Unknown Maurolicus species/species complex	Maurolicus australis		ID cannot be determined	FAILED QC
320	COI5P		Sternoptychidae	Sternoptychidae 1	Maurolicus	australis	Sternoptychidae_FOAI91410_Maurolicus_australis_COI5P_HQ563951	Unknown Maurolicus species/species complex	Maurolicus australis		ID cannot be determined	FAILED QC
321	COI5P		Sternoptychidae	Sternoptychidae 1	Maurolicus	australis	Sternoptychidae_FMVIC88808_Maurolicus_australis_COI5P	Unknown Maurolicus species/species complex	Maurolicus australis		ID cannot be determined	FAILED QC
322	COI5P		Sternoptychidae	Sternoptychidae 1	Maurolicus	australis	Sternoptychidae_FNZA73408_Maurolicus_australis_COI5P	Unknown Maurolicus species/species complex	Maurolicus australis		ID cannot be determined	FAILED QC
323	COI5P		Sternoptychidae	Sternoptychidae 1	Maurolicus	australis	Sternoptychidae_FOAI91310_Maurolicus_australis_COI5P_HQ563950	Unknown Maurolicus species/species complex	Maurolicus australis		ID cannot be determined	FAILED QC
324	COI5P		Sternoptychidae	Sternoptychidae 1	Maurolicus	walvisensis	Sternoptychidae_GBMND2852421_Maurolicus_walvisensis_COI5P_MT132320	Unknown Maurolicus species/species complex	Maurolicus walvisensis		ID cannot be determined	FAILED QC
325	COI5P		Sternoptychidae	Sternoptychidae 1	Maurolicus	australis	Sternoptychidae_GBMNB932420_Maurolicus_australis_COI5P_MN123421	Unknown Maurolicus species/species complex	Maurolicus australis		ID cannot be determined	FAILED QC
326	COI5P		Sternoptychidae	Sternoptychidae 1	Maurolicus	-	Sternoptychidae_ANGBF2949819_Maurolicus_COI5P_LC371268	Unknown Maurolicus species/species complex	Maurolicus -	not	Not identified to species level	FAILED QC
327	COI5P		Sternoptychidae	Sternoptychidae 1	Maurolicus	walvisensis	Sternoptychidae_GBMND2852521_Maurolicus_walvisensis_COI5P_MT132321	Unknown Maurolicus species/species complex	Maurolicus walvisensis		ID cannot be determined	FAILED QC
328	COI5P		Sternoptychidae	Sternoptychidae 1	Maurolicus	walvisensis	Sternoptychidae_GBMND2850621_Maurolicus_walvisensis_COI5P_MT132288	Unknown Maurolicus species/species complex	Maurolicus walvisensis		ID cannot be determined	FAILED QC
329	COI5P		Sternoptychidae	Sternoptychidae 1	Maurolicus	walvisensis	Sternoptychidae_GBMIN12542217_Maurolicus_walvisensis_COI5P_KU958029	Unknown Maurolicus species/species complex	Maurolicus walvisensis		ID cannot be determined	FAILED QC
330	COI5P		Sternoptychidae	Sternoptychidae 1	Maurolicus	walvisensis	Sternoptychidae_GBMND2851321_Maurolicus_walvisensis_COI5P_MT132295	Unknown Maurolicus species/species complex	Maurolicus walvisensis		ID cannot be determined	FAILED QC
331	COI5P		Sternoptychidae	Sternoptychidae 1	Maurolicus	walvisensis	Sternoptychidae_GBMND2851421_Maurolicus_walvisensis_COI5P_MT132296	Unknown Maurolicus species/species complex	Maurolicus walvisensis		ID cannot be determined	FAILED QC
332	COI5P		Sternoptychidae	Sternoptychidae 1	Maurolicus	walvisensis	Sternoptychidae_GBMND2850821_Maurolicus_walvisensis_COI5P_MT132290	Unknown Maurolicus species/species complex	Maurolicus walvisensis		ID cannot be determined	FAILED QC
333	COI5P		Sternoptychidae	Sternoptychidae 1	Maurolicus	australis	Sternoptychidae_ANGBF857112_Maurolicus_australis_COI5P_GQ860361	Unknown Maurolicus species/species complex	Maurolicus australis		ID cannot be determined	FAILED QC
334	COI5P		Sternoptychidae	Sternoptychidae 1	Maurolicus	-	Sternoptychidae_ANGBF2949219_Maurolicus_COI5P_LC371262	Unknown Maurolicus species/species complex	Maurolicus -	not	Not identified to species level	FAILED QC
335	COI5P		Sternoptychidae	Sternoptychidae 1	Maurolicus	-	Sternoptychidae_ANGBF2949519_Maurolicus_COI5P_LC371265	Unknown Maurolicus species/species complex	Maurolicus -	not	Not identified to species level	FAILED QC
336	COI5P		Sternoptychidae	Sternoptychidae 1	Maurolicus	-	Sternoptychidae_ANGBF2949719_Maurolicus_COI5P_LC371267	Unknown Maurolicus species/species complex	Maurolicus -	not	Not identified to species level	FAILED QC
337	COI5P		Sternoptychidae	Sternoptychidae 1	Maurolicus	australis	Sternoptychidae_FOAO83815_Maurolicus_australis_COI5P	Unknown Maurolicus species/species complex	Maurolicus australis		ID cannot be determined	FAILED QC
338	COI5P		Sternoptychidae	Sternoptychidae 1	Maurolicus	-	Sternoptychidae_ANGBF2950019_Maurolicus_COI5P_LC371270	Unknown Maurolicus species/species complex	Maurolicus -	not	Not identified to species level	FAILED QC
339	COI5P		Sternoptychidae	Sternoptychidae 1	Maurolicus	-	Sternoptychidae_ANGBF2949919_Maurolicus_COI5P_LC371269	Unknown Maurolicus species/species complex	Maurolicus -	not	Not identified to species level	FAILED QC
340	COI5P		Sternoptychidae	Sternoptychidae 1	Maurolicus	australis	Sternoptychidae_FOAI91610_Maurolicus_australis_COI5P	Unknown Maurolicus species/species complex	Maurolicus australis		ID cannot be determined	FAILED QC
341	COI5P		Sternoptychidae	Sternoptychidae 1	Maurolicus	muelleri	Sternoptychidae_FAMSD07911_Maurolicus_muelleri_COI5P	Unknown Maurolicus species/species complex	Maurolicus muelleri		ID cannot be determined	FAILED QC
342	COI5P		Sternoptychidae	Sternoptychidae 1	Maurolicus	australis	Sternoptychidae_GBMND2841321_Maurolicus_australis_COI5P_MT132236	Unknown Maurolicus species/species complex	Maurolicus australis		ID cannot be determined	FAILED QC
343	COI5P		Sternoptychidae	Sternoptychidae 1	Maurolicus	australis	Sternoptychidae_GBMND2842021_Maurolicus_australis_COI5P_MT132222	Unknown Maurolicus species/species complex	Maurolicus australis		ID cannot be determined	FAILED QC
344	COI5P		Sternoptychidae	Sternoptychidae 1	Maurolicus	walvisensis	Sternoptychidae_GBMND2852321_Maurolicus_walvisensis_COI5P_MT132319	Unknown Maurolicus species/species complex	Maurolicus walvisensis		ID cannot be determined	FAILED QC
345	COI5P		Sternoptychidae	Sternoptychidae 1	Maurolicus	australis	Sternoptychidae_GBMND2841421_Maurolicus_australis_COI5P_MT132237	Unknown Maurolicus species/species complex	Maurolicus australis		ID cannot be determined	FAILED QC
346	COI5P		Sternoptychidae	Sternoptychidae 1	Maurolicus	australis	Sternoptychidae_GBMND2841521_Maurolicus_australis_COI5P_MT132217	Unknown Maurolicus species/species complex	Maurolicus australis		ID cannot be determined	FAILED QC
347	COI5P		Sternoptychidae	Sternoptychidae 1	Maurolicus	australis	Sternoptychidae_GBMND2841621_Maurolicus_australis_COI5P_MT132218	Unknown Maurolicus species/species complex	Maurolicus australis		ID cannot be determined	FAILED QC
348	COI5P		Sternoptychidae	Sternoptychidae 1	Maurolicus	australis	Sternoptychidae_GBMND2841721_Maurolicus_australis_COI5P_MT132219	Unknown Maurolicus species/species complex	Maurolicus australis		ID cannot be determined	FAILED QC
349	COI5P		Sternoptychidae	Sternoptychidae 1	Maurolicus	australis	Sternoptychidae_GBMND2841921_Maurolicus_australis_COI5P_MT132221	Unknown Maurolicus species/species complex	Maurolicus australis		ID cannot be determined	FAILED QC
350	COI5P		Sternoptychidae	Sternoptychidae 1	Maurolicus	japonicus	Sternoptychidae_GBMND2843321_Maurolicus_japonicus_COI5P_MT132212	Unknown Maurolicus species/species complex	Maurolicus japonicus		ID cannot be determined	FAILED QC
351	COI5P		Sternoptychidae	Sternoptychidae 1	Maurolicus	walvisensis	Sternoptychidae_GBMND2851021_Maurolicus_walvisensis_COI5P_MT132292	Unknown Maurolicus species/species complex	Maurolicus walvisensis		ID cannot be determined	FAILED QC
352	COI5P		Sternoptychidae	Sternoptychidae 1	Maurolicus	australis	Sternoptychidae_GBMND2842121_Maurolicus_australis_COI5P_MT132314	Unknown Maurolicus species/species complex	Maurolicus australis		ID cannot be determined	FAILED QC
353	COI5P		Sternoptychidae	Sternoptychidae 1	Maurolicus	walvisensis	Sternoptychidae_GBMND2851521_Maurolicus_walvisensis_COI5P_MT132297	Unknown Maurolicus species/species complex	Maurolicus walvisensis		ID cannot be determined	FAILED QC
354	COI5P		Sternoptychidae	Sternoptychidae 1	Maurolicus	walvisensis	Sternoptychidae_GBMND2851621_Maurolicus_walvisensis_COI5P_MT132299	Unknown Maurolicus species/species complex	Maurolicus walvisensis		ID cannot be determined	FAILED QC
355	COI5P		Sternoptychidae	Sternoptychidae 1	Maurolicus	australis	Sternoptychidae_GBMND2842321_Maurolicus_australis_COI5P_MT132316	Unknown Maurolicus species/species complex	Maurolicus australis		ID cannot be determined	FAILED QC
356	COI5P		Sternoptychidae	Sternoptychidae 1	Maurolicus	walvisensis	Sternoptychidae_GBMND2851221_Maurolicus_walvisensis_COI5P_MT132294	Unknown Maurolicus species/species complex	Maurolicus walvisensis		ID cannot be determined	FAILED QC
357	COI5P		Sternoptychidae	Sternoptychidae 1	Maurolicus	walvisensis	Sternoptychidae_GBMND2851721_Maurolicus_walvisensis_COI5P_MT132300	Unknown Maurolicus species/species complex	Maurolicus walvisensis		ID cannot be determined	FAILED QC
358	COI5P		Sternoptychidae	Sternoptychidae 1	Maurolicus	muelleri	Sternoptychidae_FARGB39011_Maurolicus_muelleri_COI5P	Unknown Maurolicus species/species complex	Maurolicus muelleri		ID cannot be determined	FAILED QC
359	COI5P		Sternoptychidae	Sternoptychidae 1	Maurolicus	australis	Sternoptychidae_FOAI91510_Maurolicus_australis_COI5P	Unknown Maurolicus species/species complex	Maurolicus australis		ID cannot be determined	FAILED QC
360	COI5P		Sternoptychidae	Sternoptychidae 1	Maurolicus	australis	Sternoptychidae_GBMND2841021_Maurolicus_australis_COI5P_MT132232	Unknown Maurolicus species/species complex	Maurolicus australis		ID cannot be determined	FAILED QC
361	COI5P		Sternoptychidae	Sternoptychidae 1	Maurolicus	australis	Sternoptychidae_GBMND2841821_Maurolicus_australis_COI5P_MT132220	Unknown Maurolicus species/species complex	Maurolicus australis		ID cannot be determined	FAILED QC
362	COI5P		Sternoptychidae	Sternoptychidae 1	Maurolicus	walvisensis	Sternoptychidae_GBMND2851821_Maurolicus_walvisensis_COI5P_MT132301	Unknown Maurolicus species/species complex	Maurolicus walvisensis		ID cannot be determined	FAILED QC
363	COI5P		Sternoptychidae	Sternoptychidae 1	Maurolicus	australis	Sternoptychidae_GBMND2840721_Maurolicus_australis_COI5P_MT132229	Unknown Maurolicus species/species complex	Maurolicus australis		ID cannot be determined	FAILED QC
364	COI5P		Sternoptychidae	Sternoptychidae 1	Maurolicus	australis	Sternoptychidae_GBMND2840821_Maurolicus_australis_COI5P_MT132230	Unknown Maurolicus species/species complex	Maurolicus australis		ID cannot be determined	FAILED QC
365	COI5P		Sternoptychidae	Sternoptychidae 1	Maurolicus	japonicus	Sternoptychidae_GBMND2843021_Maurolicus_japonicus_COI5P_MT132209	Unknown Maurolicus species/species complex	Maurolicus japonicus		ID cannot be determined	FAILED QC
366	COI5P		Sternoptychidae	Sternoptychidae 1	Maurolicus	japonicus	Sternoptychidae_GBMND2843421_Maurolicus_japonicus_COI5P_MT132213	Unknown Maurolicus species/species complex	Maurolicus japonicus		ID cannot be determined	FAILED QC
367	COI5P		Sternoptychidae	Sternoptychidae 1	Maurolicus	australis	Sternoptychidae_GBMND2842221_Maurolicus_australis_COI5P_MT132315	Unknown Maurolicus species/species complex	Maurolicus australis		ID cannot be determined	FAILED QC
368	COI5P		Sternoptychidae	Sternoptychidae 1	Maurolicus	japonicus	Sternoptychidae_GBMND2843621_Maurolicus_japonicus_COI5P_MT132215	Unknown Maurolicus species/species complex	Maurolicus japonicus		ID cannot be determined	FAILED QC
369	COI5P		Sternoptychidae	Sternoptychidae 1	Maurolicus	walvisensis	Sternoptychidae_GBMND2850321_Maurolicus_walvisensis_COI5P_MT132285	Unknown Maurolicus species/species complex	Maurolicus walvisensis		ID cannot be determined	FAILED QC
370	COI5P		Sternoptychidae	Sternoptychidae 1	Maurolicus	walvisensis	Sternoptychidae_GBMND2850421_Maurolicus_walvisensis_COI5P_MT132286	Unknown Maurolicus species/species complex	Maurolicus walvisensis		ID cannot be determined	FAILED QC
371	COI5P		Sternoptychidae	Sternoptychidae 1	Maurolicus	walvisensis	Sternoptychidae_GBMND2850921_Maurolicus_walvisensis_COI5P_MT132291	Unknown Maurolicus species/species complex	Maurolicus walvisensis		ID cannot be determined	FAILED QC
372	COI5P		Sternoptychidae	Sternoptychidae 1	Maurolicus	australis	Sternoptychidae_GBMND2841121_Maurolicus_australis_COI5P_MT132233	Unknown Maurolicus species/species complex	Maurolicus australis		ID cannot be determined	FAILED QC
373	COI5P		Sternoptychidae	Sternoptychidae 1	Maurolicus	parvipinnis	Sternoptychidae_GBMND2849121_Maurolicus_parvipinnis_COI5P_MT132189	Unknown Maurolicus species/species complex	Maurolicus parvipinnis		ID cannot be determined	FAILED QC
374	COI5P		Sternoptychidae	Sternoptychidae 1	Maurolicus	walvisensis	Sternoptychidae_GBMND2851121_Maurolicus_walvisensis_COI5P_MT132293	Unknown Maurolicus species/species complex	Maurolicus walvisensis		ID cannot be determined	FAILED QC
375	COI5P		Sternoptychidae	Sternoptychidae 1	Maurolicus	walvisensis	Sternoptychidae_GBMND2851921_Maurolicus_walvisensis_COI5P_MT132302	Unknown Maurolicus species/species complex	Maurolicus walvisensis		ID cannot be determined	FAILED QC
376	COI5P		Sternoptychidae	Sternoptychidae 1	Maurolicus	muelleri	Sternoptychidae_FARAN07912_Maurolicus_muelleri_COI5P	Unknown Maurolicus species/species complex	Maurolicus muelleri		ID cannot be determined	FAILED QC
377	COI5P		Sternoptychidae	Sternoptychidae 1	Maurolicus	australis	Sternoptychidae_GBMND2840921_Maurolicus_australis_COI5P_MT132231	Unknown Maurolicus species/species complex	Maurolicus australis		ID cannot be determined	FAILED QC
378	COI5P		Sternoptychidae	Sternoptychidae 1	Maurolicus	australis	Sternoptychidae_GBMND2841221_Maurolicus_australis_COI5P_MT132235	Unknown Maurolicus species/species complex	Maurolicus australis		ID cannot be determined	FAILED QC
379	COI5P		Sternoptychidae	Sternoptychidae 1	Maurolicus	japonicus	Sternoptychidae_GBMND2843221_Maurolicus_japonicus_COI5P_MT132211	Unknown Maurolicus species/species complex	Maurolicus japonicus		ID cannot be determined	FAILED QC
380	COI5P		Sternoptychidae	Sternoptychidae 1	Maurolicus	walvisensis	Sternoptychidae_GBMND2850521_Maurolicus_walvisensis_COI5P_MT132287	Unknown Maurolicus species/species complex	Maurolicus walvisensis		ID cannot be determined	FAILED QC
381	COI5P		Sternoptychidae	Sternoptychidae 1	Maurolicus	walvisensis	Sternoptychidae_GBMND2850721_Maurolicus_walvisensis_COI5P_MT132289	Unknown Maurolicus species/species complex	Maurolicus walvisensis		ID cannot be determined	FAILED QC
382	COI5P		Sternoptychidae	Sternoptychidae 1	Maurolicus	walvisensis	Sternoptychidae_GBMND2852021_Maurolicus_walvisensis_COI5P_MT132303	Unknown Maurolicus species/species complex	Maurolicus walvisensis		ID cannot be determined	FAILED QC
383	COI5P		Sternoptychidae	Sternoptychidae 1	Maurolicus	walvisensis	Sternoptychidae_ANGBF4554819_Maurolicus_walvisensis_COI5P_KU958026	Unknown Maurolicus species/species complex	Maurolicus walvisensis		ID cannot be determined	FAILED QC
384	COI5P		Sternoptychidae	Sternoptychidae 1	Maurolicus	muelleri	Sternoptychidae_FARGB38911_Maurolicus_muelleri_COI5P	Unknown Maurolicus species/species complex	Maurolicus muelleri		ID cannot be determined	FAILED QC
385	COI5P		Sternoptychidae	Sternoptychidae 1	Maurolicus	parvipinnis	Sternoptychidae_GBMND2849021_Maurolicus_parvipinnis_COI5P_MT132188	Unknown Maurolicus species/species complex	Maurolicus parvipinnis		ID cannot be determined	FAILED QC
386	COI5P		Sternoptychidae	Sternoptychidae 1	Maurolicus	parvipinnis	Sternoptychidae_GBMND2848721_Maurolicus_parvipinnis_COI5P_MT132185	Undetermined Maurolicus species (paraphyletic)	Maurolicus parvipinnis		ID cannot be determined	FAILED QC
387	COI5P		Sternoptychidae	Sternoptychidae 1	Maurolicus	japonicus	Sternoptychidae_GBMNE4369321_Maurolicus_japonicus_COI5P_MZ558420	Undetermined Maurolicus species (paraphyletic)	Maurolicus japonicus		ID cannot be determined	FAILED QC
388	COI5P		Sternoptychidae	Sternoptychidae 1	Maurolicus	breviculus	Sternoptychidae_GBMND2842421_Maurolicus_breviculus_COI5P_MT132196	Undetermined Maurolicus species (paraphyletic)	Maurolicus breviculus		ID cannot be determined	FAILED QC
389	COI5P		Sternoptychidae	Sternoptychidae 1	Maurolicus	breviculus	Sternoptychidae_LIDMA114512_Maurolicus_breviculus_COI5P	Undetermined Maurolicus species (paraphyletic)	Maurolicus breviculus		ID cannot be determined	FAILED QC
390	COI5P		Sternoptychidae	Sternoptychidae 1	Maurolicus	japonicus	Sternoptychidae_GBMND2843121_Maurolicus_japonicus_COI5P_MT132210	Undetermined Maurolicus species (paraphyletic)	Maurolicus japonicus		ID cannot be determined	FAILED QC
391	COI5P		Sternoptychidae	Sternoptychidae 1	Maurolicus	-	Sternoptychidae_ANGBF2949319_Maurolicus_COI5P_LC371263	Undetermined Maurolicus species (paraphyletic)	Maurolicus -	not	Not identified to species level	FAILED QC
392	COI5P		Sternoptychidae	Sternoptychidae 1	Maurolicus	-	Sternoptychidae_ANGBF2950119_Maurolicus_COI5P_LC371271	Undetermined Maurolicus species (paraphyletic)	Maurolicus -	not	Not identified to species level	FAILED QC
393	COI5P		Sternoptychidae	Sternoptychidae 1	Maurolicus	sp	Sternoptychidae_ANGBF4554619_Maurolicus_sp__SepS261_COI5P_MF415017	Undetermined Maurolicus species (paraphyletic)	Maurolicus sp	not	Not identified to species level	FAILED QC
394	COI5P		Sternoptychidae	Sternoptychidae 1	Maurolicus	sp	Sternoptychidae_ANGBF4554719_Maurolicus_sp__SepS722_COI5P_MF414883	Undetermined Maurolicus species (paraphyletic)	Maurolicus sp	not	Not identified to species level	FAILED QC
395	COI5P		Sternoptychidae	Sternoptychidae 1	Maurolicus	japonicus	Sternoptychidae_GBMND2842521_Maurolicus_japonicus_COI5P_MT132204	Undetermined Maurolicus species (paraphyletic)	Maurolicus japonicus		ID cannot be determined	FAILED QC
396	COI5P		Sternoptychidae	Sternoptychidae 1	Maurolicus	japonicus	Sternoptychidae_GBMND2842821_Maurolicus_japonicus_COI5P_MT132207	Undetermined Maurolicus species (paraphyletic)	Maurolicus japonicus		ID cannot be determined	FAILED QC
397	COI5P		Sternoptychidae	Sternoptychidae 1	Maurolicus	japonicus	Sternoptychidae_GBMND2843521_Maurolicus_japonicus_COI5P_MT132214	Undetermined Maurolicus species (paraphyletic)	Maurolicus japonicus		ID cannot be determined	FAILED QC
398	COI5P		Sternoptychidae	Sternoptychidae 1	Maurolicus	-	Sternoptychidae_ANGBF2949419_Maurolicus_COI5P_LC371264	Undetermined Maurolicus species (paraphyletic)	Maurolicus -	not	Not identified to species level	FAILED QC
399	COI5P		Sternoptychidae	Sternoptychidae 1	Maurolicus	-	Sternoptychidae_ANGBF2950319_Maurolicus_COI5P_LC371273	Undetermined Maurolicus species (paraphyletic)	Maurolicus -	not	Not identified to species level	FAILED QC
400	COI5P		Sternoptychidae	Sternoptychidae 1	Maurolicus	-	Sternoptychidae_ANGBF2950219_Maurolicus_COI5P_LC371272	Undetermined Maurolicus species (paraphyletic)	Maurolicus -	not	Not identified to species level	FAILED QC
401	COI5P		Sternoptychidae	Sternoptychidae 1	Maurolicus	-	Sternoptychidae_ANGBF2949619_Maurolicus_COI5P_LC371266	Undetermined Maurolicus species (paraphyletic)	Maurolicus -	not	Not identified to species level	FAILED QC
402	COI5P		Sternoptychidae	Sternoptychidae 1	Maurolicus	japonicus	Sternoptychidae_GBMND2842721_Maurolicus_japonicus_COI5P_MT132206	Undetermined Maurolicus species (paraphyletic)	Maurolicus japonicus		ID cannot be determined	FAILED QC
403	COI5P		Sternoptychidae	Sternoptychidae 1	Maurolicus	japonicus	Sternoptychidae_GBMND2842921_Maurolicus_japonicus_COI5P_MT132208	Undetermined Maurolicus species (paraphyletic)	Maurolicus japonicus		ID cannot be determined	FAILED QC
404	COI5P		Sternoptychidae	Sternoptychidae 1	Maurolicus	muelleri	Sternoptychidae_ANGBF4554519_Maurolicus_muelleri_COI5P_MF415293	Undetermined Maurolicus species (paraphyletic)	Maurolicus muelleri		ID cannot be determined	FAILED QC
405	COI5P		Sternoptychidae	Sternoptychidae 1	Maurolicus	japonicus	Sternoptychidae_GBMND2842621_Maurolicus_japonicus_COI5P_MT132205	Undetermined Maurolicus species (paraphyletic)	Maurolicus japonicus		ID cannot be determined	FAILED QC
406	COI5P		Sternoptychidae	Sternoptychidae 1	Maurolicus	muelleri	Sternoptychidae_NBMF26617_Maurolicus_muelleri_COI5P	Maurolicus muelleri	Maurolicus muelleri		no	PASSED QC
407	COI5P		Sternoptychidae	Sternoptychidae 1	Maurolicus	muelleri	Sternoptychidae_NBMF26817_Maurolicus_muelleri_COI5P	Maurolicus muelleri	Maurolicus muelleri		no	PASSED QC
408	COI5P		Sternoptychidae	Sternoptychidae 1	Maurolicus	muelleri	Sternoptychidae_GBGCA524713_Maurolicus_muelleri_COI5P_KC616402	Maurolicus muelleri	Maurolicus muelleri		no	PASSED QC
409	COI5P		Sternoptychidae	Sternoptychidae 1	Maurolicus	muelleri	Sternoptychidae_GBMIN9605217_Maurolicus_muelleri_COI5P_KU958039	Maurolicus muelleri	Maurolicus muelleri		no	PASSED QC
410	COI5P		Sternoptychidae	Sternoptychidae 1	Maurolicus	muelleri	Sternoptychidae_MAECO35806_Maurolicus_muelleri_COI5P_EU148245	Maurolicus muelleri	Maurolicus muelleri		no	PASSED QC
411	COI5P		Sternoptychidae	Sternoptychidae 1	-	-	Sternoptychidae_FCFPW22006_Sternoptychidae_COI5P_JQ775138	Maurolicus mulleri	- -	not	Not identified to species level	FAILED QC
412	COI5P		Sternoptychidae	Sternoptychidae 1	Maurolicus	muelleri	Sternoptychidae_GBMND2844521_Maurolicus_muelleri_COI5P_MT132308	Maurolicus muelleri	Maurolicus muelleri		no	PASSED QC
413	COI5P		Sternoptychidae	Sternoptychidae 1	Maurolicus	amethystinopunctatus	Sternoptychidae_GBMND2840121_Maurolicus_amethystinopunctatus_COI5P_MT132284	Maurolicus muelleri	Maurolicus amethystinopunctatus		mis ID	FAILED QC
414	COI5P		Sternoptychidae	Sternoptychidae 1	Maurolicus	amethystinopunctatus	Sternoptychidae_GBMND2840621_Maurolicus_amethystinopunctatus_COI5P_MT132298	Maurolicus muelleri	Maurolicus amethystinopunctatus		mis ID	FAILED QC
415	COI5P		Sternoptychidae	Sternoptychidae 1	Maurolicus	amethystinopunctatus	Sternoptychidae_GBMIN12062817_Maurolicus_amethystinopunctatus_COI5P_KU958035	Maurolicus muelleri	Maurolicus amethystinopunctatus		mis ID	FAILED QC
416	COI5P		Sternoptychidae	Sternoptychidae 1	Maurolicus	amethystinopunctatus	Sternoptychidae_GBMND2840221_Maurolicus_amethystinopunctatus_COI5P_MT132252	Maurolicus muelleri	Maurolicus amethystinopunctatus		mis ID	FAILED QC
417	COI5P		Sternoptychidae	Sternoptychidae 1	Maurolicus	amethystinopunctatus	Sternoptychidae_GBMND2840421_Maurolicus_amethystinopunctatus_COI5P_MT132270	Maurolicus muelleri	Maurolicus amethystinopunctatus		mis ID	FAILED QC
418	COI5P		Sternoptychidae	Sternoptychidae 1	Maurolicus	muelleri	Sternoptychidae_GBMND2845121_Maurolicus_muelleri_COI5P_MT132238	Maurolicus muelleri	Maurolicus muelleri		no	PASSED QC
419	COI5P		Sternoptychidae	Sternoptychidae 1	Maurolicus	muelleri	Sternoptychidae_GBMND2846521_Maurolicus_muelleri_COI5P_MT132260	Maurolicus muelleri	Maurolicus muelleri		no	PASSED QC
420	COI5P		Sternoptychidae	Sternoptychidae 1	Maurolicus	muelleri	Sternoptychidae_GBMND2846621_Maurolicus_muelleri_COI5P_MT132261	Maurolicus muelleri	Maurolicus muelleri		no	PASSED QC
421	COI5P		Sternoptychidae	Sternoptychidae 1	Maurolicus	muelleri	Sternoptychidae_GBMND2847221_Maurolicus_muelleri_COI5P_MT132271	Maurolicus muelleri	Maurolicus muelleri		no	PASSED QC
422	COI5P		Sternoptychidae	Sternoptychidae 1	Maurolicus	muelleri	Sternoptychidae_NBMF26517_Maurolicus_muelleri_COI5P	Maurolicus muelleri	Maurolicus muelleri		no	PASSED QC
423	COI5P		Sternoptychidae	Sternoptychidae 1	Maurolicus	muelleri	Sternoptychidae_ANGBF4554319_Maurolicus_muelleri_COI5P_KU958034	Maurolicus muelleri	Maurolicus muelleri		no	PASSED QC
424	COI5P		Sternoptychidae	Sternoptychidae 1	Maurolicus	amethystinopunctatus	Sternoptychidae_GBMIN13083517_Maurolicus_amethystinopunctatus_COI5P_KU958036	Maurolicus muelleri	Maurolicus amethystinopunctatus		mis ID	FAILED QC
425	COI5P		Sternoptychidae	Sternoptychidae 1	Maurolicus	amethystinopunctatus	Sternoptychidae_ANGBF4554219_Maurolicus_amethystinopunctatus_COI5P_KU958037	Maurolicus muelleri	Maurolicus amethystinopunctatus		mis ID	FAILED QC
426	COI5P		Sternoptychidae	Sternoptychidae 1	Maurolicus	muelleri	Sternoptychidae_GBMND2847321_Maurolicus_muelleri_COI5P_MT132272	Maurolicus muelleri	Maurolicus muelleri		no	PASSED QC
427	COI5P		Sternoptychidae	Sternoptychidae 1	Maurolicus	muelleri	Sternoptychidae_CSFOM04610_Maurolicus_muelleri_COI5P_KJ709558	Maurolicus muelleri	Maurolicus muelleri		no	PASSED QC
428	COI5P		Sternoptychidae	Sternoptychidae 1	Maurolicus	muelleri	Sternoptychidae_GBGCA524613_Maurolicus_muelleri_COI5P_KC616403	Maurolicus muelleri	Maurolicus muelleri		no	PASSED QC
429	COI5P		Sternoptychidae	Sternoptychidae 1	Maurolicus	muelleri	Sternoptychidae_GBGCA524813_Maurolicus_muelleri_COI5P_KC616401	Maurolicus muelleri	Maurolicus muelleri		no	PASSED QC
430	COI5P		Sternoptychidae	Sternoptychidae 1	Maurolicus	muelleri	Sternoptychidae_GBGCA524913_Maurolicus_muelleri_COI5P_KC616400	Maurolicus muelleri	Maurolicus muelleri		no	PASSED QC
431	COI5P		Sternoptychidae	Sternoptychidae 1	Maurolicus	muelleri	Sternoptychidae_GBGCA525013_Maurolicus_muelleri_COI5P_KC616399	Maurolicus muelleri	Maurolicus muelleri		no	PASSED QC
432	COI5P		Sternoptychidae	Sternoptychidae 1	Maurolicus	muelleri	Sternoptychidae_GBGCA525113_Maurolicus_muelleri_COI5P_KC616398	Maurolicus muelleri	Maurolicus muelleri		no	PASSED QC
433	COI5P		Sternoptychidae	Sternoptychidae 1	Maurolicus	muelleri	Sternoptychidae_CSFOM09410_Maurolicus_muelleri_COI5P_KJ709557	Maurolicus muelleri	Maurolicus muelleri		no	PASSED QC
434	COI5P		Sternoptychidae	Sternoptychidae 1	Maurolicus	muelleri	Sternoptychidae_GBMNE4369421_Maurolicus_muelleri_COI5P_MZ723138	Maurolicus muelleri	Maurolicus muelleri		no	PASSED QC
435	COI5P		Sternoptychidae	Sternoptychidae 1	Maurolicus	muelleri	Sternoptychidae_ERDK05621_Maurolicus_muelleri_COI5P	Maurolicus muelleri	Maurolicus muelleri		no	PASSED QC
436	COI5P		Sternoptychidae	Sternoptychidae 1	Maurolicus	muelleri	Sternoptychidae_GLF33319_Maurolicus_muelleri_COI5P	Maurolicus muelleri	Maurolicus muelleri		no	PASSED QC
437	COI5P		Sternoptychidae	Sternoptychidae 1	Maurolicus	muelleri	Sternoptychidae_GBMND6904721_Maurolicus_muelleri_COI5P_LC507089	Maurolicus muelleri	Maurolicus muelleri		no	PASSED QC
438	COI5P		Sternoptychidae	Sternoptychidae 1	Maurolicus	muelleri	Sternoptychidae_GBMND6904621_Maurolicus_muelleri_COI5P_LC507091	Maurolicus muelleri	Maurolicus muelleri		no	PASSED QC
439	COI5P		Sternoptychidae	Sternoptychidae 1	Maurolicus	muelleri	Sternoptychidae_GBMND6904221_Maurolicus_muelleri_COI5P_LC507083	Maurolicus muelleri	Maurolicus muelleri		no	PASSED QC
440	COI5P		Sternoptychidae	Sternoptychidae 1	Maurolicus	muelleri	Sternoptychidae_GBMND6904821_Maurolicus_muelleri_COI5P_LC507087	Maurolicus muelleri	Maurolicus muelleri		no	PASSED QC
441	COI5P		Sternoptychidae	Sternoptychidae 1	Maurolicus	muelleri	Sternoptychidae_GLF02813_Maurolicus_muelleri_COI5P	Maurolicus muelleri	Maurolicus muelleri		no	PASSED QC
442	COI5P		Sternoptychidae	Sternoptychidae 1	Maurolicus	muelleri	Sternoptychidae_GLF33219_Maurolicus_muelleri_COI5P	Maurolicus muelleri	Maurolicus muelleri		no	PASSED QC
443	COI5P		Sternoptychidae	Sternoptychidae 1	Maurolicus	muelleri	Sternoptychidae_GLF33419_Maurolicus_muelleri_COI5P	Maurolicus muelleri	Maurolicus muelleri		no	PASSED QC
444	COI5P		Sternoptychidae	Sternoptychidae 1	Maurolicus	muelleri	Sternoptychidae_GBMND6904921_Maurolicus_muelleri_COI5P_LC507088	Maurolicus muelleri	Maurolicus muelleri		no	PASSED QC
445	COI5P		Sternoptychidae	Sternoptychidae 1	-	-	Sternoptychidae_FCFPW21706_Sternoptychidae_COI5P_JQ775139	Maurolicus mulleri	- -	not	Not identified to species level	FAILED QC
446	COI5P		Sternoptychidae	Sternoptychidae 1	Maurolicus	muelleri	Sternoptychidae_GBMIN13083417_Maurolicus_muelleri_COI5P_KU958033	Maurolicus muelleri	Maurolicus muelleri		no	PASSED QC
447	COI5P		Sternoptychidae	Sternoptychidae 1	Maurolicus	amethystinopunctatus	Sternoptychidae_GBMND2839521_Maurolicus_amethystinopunctatus_COI5P_MT132277	Maurolicus muelleri	Maurolicus amethystinopunctatus		mis ID	FAILED QC
448	COI5P		Sternoptychidae	Sternoptychidae 1	Maurolicus	muelleri	Sternoptychidae_GBMND2845621_Maurolicus_muelleri_COI5P_MT132245	Maurolicus muelleri	Maurolicus muelleri		no	PASSED QC
449	COI5P		Sternoptychidae	Sternoptychidae 1	Maurolicus	muelleri	Sternoptychidae_MAECO25906_Maurolicus_muelleri_COI5P_EU148246	Maurolicus muelleri	Maurolicus muelleri		no	PASSED QC
450	COI5P		Sternoptychidae	Sternoptychidae 1	Maurolicus	muelleri	Sternoptychidae_GBMND2846421_Maurolicus_muelleri_COI5P_MT132257	Maurolicus muelleri	Maurolicus muelleri		no	PASSED QC
451	COI5P		Sternoptychidae	Sternoptychidae 1	Maurolicus	muelleri	Sternoptychidae_GBMND2845021_Maurolicus_muelleri_COI5P_MT132240	Maurolicus muelleri	Maurolicus muelleri		no	PASSED QC
452	COI5P		Sternoptychidae	Sternoptychidae 1	Maurolicus	muelleri	Sternoptychidae_GBMND2845521_Maurolicus_muelleri_COI5P_MT132244	Maurolicus muelleri	Maurolicus muelleri		no	PASSED QC
453	COI5P		Sternoptychidae	Sternoptychidae 1	Maurolicus	muelleri	Sternoptychidae_GBMND2846121_Maurolicus_muelleri_COI5P_MT132258	Maurolicus muelleri	Maurolicus muelleri		no	PASSED QC
454	COI5P		Sternoptychidae	Sternoptychidae 1	Maurolicus	muelleri	Sternoptychidae_GBMND2847021_Maurolicus_muelleri_COI5P_MT132250	Maurolicus muelleri	Maurolicus muelleri		no	PASSED QC
455	COI5P		Sternoptychidae	Sternoptychidae 1	Maurolicus	muelleri	Sternoptychidae_GBMND2848521_Maurolicus_muelleri_COI5P_MT132264	Maurolicus muelleri	Maurolicus muelleri		no	PASSED QC
456	COI5P		Sternoptychidae	Sternoptychidae 1	Maurolicus	muelleri	Sternoptychidae_GBMND2848621_Maurolicus_muelleri_COI5P_MT132223	Maurolicus muelleri	Maurolicus muelleri		no	PASSED QC
457	COI5P		Sternoptychidae	Sternoptychidae 1	-	-	Sternoptychidae_FCFPW22106_Sternoptychidae_COI5P_JQ775137	Maurolicus mulleri	- -	not	Not identified to species level	FAILED QC
458	COI5P		Sternoptychidae	Sternoptychidae 1	Maurolicus	muelleri	Sternoptychidae_GBMND2844721_Maurolicus_muelleri_COI5P_MT132224	Maurolicus muelleri	Maurolicus muelleri		no	PASSED QC
459	COI5P		Sternoptychidae	Sternoptychidae 1	Maurolicus	muelleri	Sternoptychidae_GBMND2844821_Maurolicus_muelleri_COI5P_MT132234	Maurolicus muelleri	Maurolicus muelleri		no	PASSED QC
460	COI5P		Sternoptychidae	Sternoptychidae 1	Maurolicus	muelleri	Sternoptychidae_GBMND2844921_Maurolicus_muelleri_COI5P_MT132239	Maurolicus muelleri	Maurolicus muelleri		no	PASSED QC
461	COI5P		Sternoptychidae	Sternoptychidae 1	Maurolicus	muelleri	Sternoptychidae_GBMND2845921_Maurolicus_muelleri_COI5P_MT132254	Maurolicus muelleri	Maurolicus muelleri		no	PASSED QC
462	COI5P		Sternoptychidae	Sternoptychidae 1	Maurolicus	muelleri	Sternoptychidae_GBMND2847721_Maurolicus_muelleri_COI5P_MT132305	Maurolicus muelleri	Maurolicus muelleri		no	PASSED QC
463	COI5P		Sternoptychidae	Sternoptychidae 1	Maurolicus	muelleri	Sternoptychidae_GBMND2848221_Maurolicus_muelleri_COI5P_MT132311	Maurolicus muelleri	Maurolicus muelleri		no	PASSED QC
464	COI5P		Sternoptychidae	Sternoptychidae 1	-	-	Sternoptychidae_FCFPW18006_Sternoptychidae_COI5P_JQ775136	Maurolicus mulleri	- -	not	Not identified to species level	FAILED QC
465	COI5P		Sternoptychidae	Sternoptychidae 1	Maurolicus	amethystinopunctatus	Sternoptychidae_GBMND2839721_Maurolicus_amethystinopunctatus_COI5P_MT132280	Maurolicus muelleri	Maurolicus amethystinopunctatus		mis ID	FAILED QC
466	COI5P		Sternoptychidae	Sternoptychidae 1	Maurolicus	muelleri	Sternoptychidae_GBMND2847921_Maurolicus_muelleri_COI5P_MT132307	Maurolicus muelleri	Maurolicus muelleri		no	PASSED QC
467	COI5P		Sternoptychidae	Sternoptychidae 1	Maurolicus	muelleri	Sternoptychidae_MAECO20806_Maurolicus_muelleri_COI5P_EU148247	Maurolicus muelleri	Maurolicus muelleri		no	PASSED QC
468	COI5P		Sternoptychidae	Sternoptychidae 1	-	-	Sternoptychidae_FCFPW21806_Sternoptychidae_COI5P_JQ775135	Maurolicus mulleri	- -	not	Not identified to species level	FAILED QC
469	COI5P		Sternoptychidae	Sternoptychidae 1	Maurolicus	amethystinopunctatus	Sternoptychidae_GBMND2839321_Maurolicus_amethystinopunctatus_COI5P_MT132275	Maurolicus muelleri	Maurolicus amethystinopunctatus		mis ID	FAILED QC
470	COI5P		Sternoptychidae	Sternoptychidae 1	Maurolicus	muelleri	Sternoptychidae_GBMND2846221_Maurolicus_muelleri_COI5P_MT132259	Maurolicus muelleri	Maurolicus muelleri		no	PASSED QC
471	COI5P		Sternoptychidae	Sternoptychidae 1	Maurolicus	muelleri	Sternoptychidae_GBMND2846821_Maurolicus_muelleri_COI5P_MT132248	Maurolicus muelleri	Maurolicus muelleri		no	PASSED QC
472	COI5P		Sternoptychidae	Sternoptychidae 1	Maurolicus	muelleri	Sternoptychidae_GBMND2846921_Maurolicus_muelleri_COI5P_MT132249	Maurolicus muelleri	Maurolicus muelleri		no	PASSED QC
473	COI5P		Sternoptychidae	Sternoptychidae 1	Maurolicus	muelleri	Sternoptychidae_GBMND2847121_Maurolicus_muelleri_COI5P_MT132251	Maurolicus muelleri	Maurolicus muelleri		no	PASSED QC
474	COI5P		Sternoptychidae	Sternoptychidae 1	Maurolicus	muelleri	Sternoptychidae_GBMND2847821_Maurolicus_muelleri_COI5P_MT132306	Maurolicus muelleri	Maurolicus muelleri		no	PASSED QC
475	COI5P		Sternoptychidae	Sternoptychidae 1	Maurolicus	muelleri	Sternoptychidae_GBMND2848121_Maurolicus_muelleri_COI5P_MT132310	Maurolicus muelleri	Maurolicus muelleri		no	PASSED QC
476	COI5P		Sternoptychidae	Sternoptychidae 1	Maurolicus	muelleri	Sternoptychidae_BIM63519_Maurolicus_muelleri_COI5P	Maurolicus muelleri	Maurolicus muelleri		no	PASSED QC
477	COI5P		Sternoptychidae	Sternoptychidae 1	Maurolicus	amethystinopunctatus	Sternoptychidae_GBMND2839621_Maurolicus_amethystinopunctatus_COI5P_MT132279	Maurolicus muelleri	Maurolicus amethystinopunctatus		mis ID	FAILED QC
478	COI5P		Sternoptychidae	Sternoptychidae 1	Maurolicus	amethystinopunctatus	Sternoptychidae_GBMND2839821_Maurolicus_amethystinopunctatus_COI5P_MT132281	Maurolicus muelleri	Maurolicus amethystinopunctatus		mis ID	FAILED QC
479	COI5P		Sternoptychidae	Sternoptychidae 1	Maurolicus	amethystinopunctatus	Sternoptychidae_GBMND2840021_Maurolicus_amethystinopunctatus_COI5P_MT132283	Maurolicus muelleri	Maurolicus amethystinopunctatus		mis ID	FAILED QC
480	COI5P		Sternoptychidae	Sternoptychidae 1	Maurolicus	amethystinopunctatus	Sternoptychidae_GBMND2840321_Maurolicus_amethystinopunctatus_COI5P_MT132262	Maurolicus muelleri	Maurolicus amethystinopunctatus		mis ID	FAILED QC
481	COI5P		Sternoptychidae	Sternoptychidae 1	Maurolicus	amethystinopunctatus	Sternoptychidae_GBMND2840521_Maurolicus_amethystinopunctatus_COI5P_MT132278	Maurolicus muelleri	Maurolicus amethystinopunctatus		mis ID	FAILED QC
482	COI5P		Sternoptychidae	Sternoptychidae 1	Maurolicus	muelleri	Sternoptychidae_GBMND2844621_Maurolicus_muelleri_COI5P_MT132216	Maurolicus muelleri	Maurolicus muelleri		no	PASSED QC
483	COI5P		Sternoptychidae	Sternoptychidae 1	Maurolicus	muelleri	Sternoptychidae_GBMND2845221_Maurolicus_muelleri_COI5P_MT132241	Maurolicus muelleri	Maurolicus muelleri		no	PASSED QC
484	COI5P		Sternoptychidae	Sternoptychidae 1	Maurolicus	muelleri	Sternoptychidae_GBMND2846321_Maurolicus_muelleri_COI5P_MT132256	Maurolicus muelleri	Maurolicus muelleri		no	PASSED QC
485	COI5P		Sternoptychidae	Sternoptychidae 1	Maurolicus	muelleri	Sternoptychidae_GBMND2847621_Maurolicus_muelleri_COI5P_MT132304	Maurolicus muelleri	Maurolicus muelleri		no	PASSED QC
486	COI5P		Sternoptychidae	Sternoptychidae 1	Maurolicus	weitzmani	Sternoptychidae_BCGM07708_Maurolicus_weitzmani_COI5P	Maurolicus muelleri	Maurolicus weitzmani		mis ID	FAILED QC
487	COI5P		Sternoptychidae	Sternoptychidae 1	Maurolicus	amethystinopunctatus	Sternoptychidae_GBMND2839221_Maurolicus_amethystinopunctatus_COI5P_MT132274	Maurolicus muelleri	Maurolicus amethystinopunctatus		mis ID	FAILED QC
488	COI5P		Sternoptychidae	Sternoptychidae 1	Maurolicus	amethystinopunctatus	Sternoptychidae_GBMND2839421_Maurolicus_amethystinopunctatus_COI5P_MT132276	Maurolicus muelleri	Maurolicus amethystinopunctatus		mis ID	FAILED QC
489	COI5P		Sternoptychidae	Sternoptychidae 1	Maurolicus	muelleri	Sternoptychidae_GBMND2845421_Maurolicus_muelleri_COI5P_MT132243	Maurolicus muelleri	Maurolicus muelleri		no	PASSED QC
490	COI5P		Sternoptychidae	Sternoptychidae 1	Maurolicus	muelleri	Sternoptychidae_GBMND2845721_Maurolicus_muelleri_COI5P_MT132246	Maurolicus muelleri	Maurolicus muelleri		no	PASSED QC
491	COI5P		Sternoptychidae	Sternoptychidae 1	Maurolicus	amethystinopunctatus	Sternoptychidae_GBMND2839921_Maurolicus_amethystinopunctatus_COI5P_MT132282	Maurolicus muelleri	Maurolicus amethystinopunctatus		mis ID	FAILED QC
492	COI5P		Sternoptychidae	Sternoptychidae 1	Maurolicus	muelleri	Sternoptychidae_GBMND2845321_Maurolicus_muelleri_COI5P_MT132242	Maurolicus muelleri	Maurolicus muelleri		no	PASSED QC
493	COI5P		Sternoptychidae	Sternoptychidae 1	Maurolicus	muelleri	Sternoptychidae_GBMND2845821_Maurolicus_muelleri_COI5P_MT132247	Maurolicus muelleri	Maurolicus muelleri		no	PASSED QC
494	COI5P		Sternoptychidae	Sternoptychidae 1	Maurolicus	muelleri	Sternoptychidae_GBMND2846021_Maurolicus_muelleri_COI5P_MT132255	Maurolicus muelleri	Maurolicus muelleri		no	PASSED QC
495	COI5P		Sternoptychidae	Sternoptychidae 1	Maurolicus	muelleri	Sternoptychidae_GBMND2846721_Maurolicus_muelleri_COI5P_MT132263	Maurolicus muelleri	Maurolicus muelleri		no	PASSED QC
496	COI5P		Sternoptychidae	Sternoptychidae 1	Maurolicus	muelleri	Sternoptychidae_GBMND2847521_Maurolicus_muelleri_COI5P_MT132253	Maurolicus muelleri	Maurolicus muelleri		no	PASSED QC
497	COI5P		Sternoptychidae	Sternoptychidae 1	Maurolicus	muelleri	Sternoptychidae_GBMND2848021_Maurolicus_muelleri_COI5P_MT132309	Maurolicus muelleri	Maurolicus muelleri		no	PASSED QC
498	COI5P		Sternoptychidae	Sternoptychidae 1	Maurolicus	muelleri	Sternoptychidae_GBMND2848321_Maurolicus_muelleri_COI5P_MT132312	Maurolicus muelleri	Maurolicus muelleri		no	PASSED QC
499	COI5P		Sternoptychidae	Sternoptychidae 1	Maurolicus	muelleri	Sternoptychidae_GBMND2848421_Maurolicus_muelleri_COI5P_MT132313	Maurolicus muelleri	Maurolicus muelleri		no	PASSED QC
500	COI5P		Sternoptychidae	Sternoptychidae 1	Maurolicus	weitzmani	Sternoptychidae_BCGM07808_Maurolicus_weitzmani_COI5P	Maurolicus muelleri	Maurolicus weitzmani		mis ID	FAILED QC
501	COI5P		Sternoptychidae	Sternoptychidae 1	Maurolicus	muelleri	Sternoptychidae_GBMND2847421_Maurolicus_muelleri_COI5P_MT132273	Maurolicus muelleri	Maurolicus muelleri		no	PASSED QC
502	COI5P		Sternoptychidae	Sternoptychidae 1	Maurolicus	muelleri	Sternoptychidae_ANGBF4554419_Maurolicus_muelleri_COI5P_KU958038	Maurolicus muelleri	Maurolicus muelleri		no	PASSED QC
503	COI5P		Sternoptychidae	Sternoptychidae 1	-	-	Sternoptychidae_FCFPW21906_Sternoptychidae_COI5P_JQ775134	Maurolicus mulleri	- -	not	Not identified to species level	FAILED QC
504	COI5P		Sternoptychidae	Phosicthyidae 2	Maurolicus	muelleri	Sternoptychidae_NBMF26717_Maurolicus_muelleri_COI5P	Maurolicus muelleri	Maurolicus muelleri		no	PASSED QC
505	COI5P		Phosichthyidae	Phosicthyidae 2	Ichthyococcus	ovatus	Phosichthyidae_DSSAF66011_Ichthyococcus_ovatus_COI5P	Ichthyococcus australis	Ichthyococcus ovatus		mis ID	FAILED QC
506	COI5P		Phosichthyidae	Phosicthyidae 2	Ichthyococcus	australis	Phosichthyidae_FOAI89010_Ichthyococcus_australis_COI5P_HQ563930	Ichthyococcus australis	Ichthyococcus australis		no	PASSED QC
507	COI5P		Phosichthyidae	Phosicthyidae 2	Ichthyococcus	australis	Phosichthyidae_FOAI88810_Ichthyococcus_australis_COI5P_HQ563928	Ichthyococcus australis	Ichthyococcus australis		no	PASSED QC
508	COI5P		Phosichthyidae	Phosicthyidae 2	Ichthyococcus	australis	Phosichthyidae_FOAI88910_Ichthyococcus_australis_COI5P_HQ563929	Ichthyococcus australis	Ichthyococcus australis		no	PASSED QC
509	COI5P		Phosichthyidae	Phosicthyidae 2	Ichthyococcus	australis	Phosichthyidae_FOAI88710_Ichthyococcus_australis_COI5P_HQ563927	Ichthyococcus australis	Ichthyococcus australis		no	PASSED QC
510	EPLATE		Phosichthyidae	Phosicthyidae 2	Ichthyococcus	australis	Phosichthyidae_Ichthyococcus_australis_EPLATE_53_E10	Ichthyococcus australis	Ichthyococcus australis		no	PASSED QC
511	COI5P		Phosichthyidae	Phosicthyidae 2	Ichthyococcus	irregularis	Phosichthyidae_FMV96718_Ichthyococcus_irregularis_COI5P_MK907457	Ichthyococcus irregularis	Ichthyococcus irregularis		no	PASSED QC
512	COI5P		Phosichthyidae	Phosicthyidae 2	Ichthyococcus	irregularis	Phosichthyidae_LIDMA114112_Ichthyococcus_irregularis_COI5P	Ichthyococcus irregularis	Ichthyococcus irregularis		no	PASSED QC
513	COI5P		Phosichthyidae	Phosicthyidae 2	Ichthyococcus	irregularis	Phosichthyidae_FMV96818_Ichthyococcus_irregularis_COI5P_MK907459	Ichthyococcus irregularis	Ichthyococcus irregularis		no	PASSED QC
514	COI5P		Phosichthyidae	Phosicthyidae 2	Ichthyococcus	-	Phosichthyidae_FOAO228120_Ichthyococcus_COI5P	Ichthyococcus cf. ovatus	Ichthyococcus -	not	Not identified to species level	FAILED QC
515	COI5P		Phosichthyidae	Phosicthyidae 2	Ichthyococcus	ovatus	Phosichthyidae_MAECO16606_Ichthyococcus_ovatus_COI5P_EU148210	Ichthyococcus ovatus	Ichthyococcus ovatus		no	PASSED QC
516	COI5P		Phosichthyidae	Phosicthyidae 2	Ichthyococcus	ovatus	Phosichthyidae_MAECO16706_Ichthyococcus_ovatus_COI5P_EU148209	Ichthyococcus ovatus	Ichthyococcus ovatus		no	PASSED QC
517	COI5P		Phosichthyidae	Phosicthyidae 2	Ichthyococcus	sp_1	Phosichthyidae_SAIAC16209_Ichthyococcus_sp__1_COI5P	Ichthyococcus ovatus	Ichthyococcus sp_1	not	Not identified to species level	FAILED QC
518	COI5P		Phosichthyidae	Phosicthyidae 2	Ichthyococcus	ovatus	Phosichthyidae_DSSAF66111_Ichthyococcus_ovatus_COI5P_JN312624	Ichthyococcus ovatus	Ichthyococcus ovatus		no	PASSED QC
519	COI5P		Phosichthyidae	Phosicthyidae 2	Ichthyococcus	ovatus	Phosichthyidae_ANGBF854212_Ichthyococcus_ovatus_COI5P_GQ860370	Ichthyococcus ovatus	Ichthyococcus ovatus		no	PASSED QC
520	COI5P		Phosichthyidae	Phosicthyidae 2	Ichthyococcus	ovatus	Phosichthyidae_DPND317017_Ichthyococcus_ovatus_COI5P_MH777635	Ichthyococcus ovatus	Ichthyococcus ovatus		no	PASSED QC
521	COI5P		Phosichthyidae	Phosicthyidae 2	Ichthyococcus	ovatus	Phosichthyidae_DPND191716_Ichthyococcus_ovatus_COI5P_MG856492	Ichthyococcus ovatus	Ichthyococcus ovatus		no	PASSED QC
522	COI5P		Phosichthyidae	Phosicthyidae 2	Ichthyococcus	ovatus	Phosichthyidae_DPND223916_Ichthyococcus_ovatus_COI5P_MG856450	Ichthyococcus ovatus	Ichthyococcus ovatus		no	PASSED QC
523	COI5P		Phosichthyidae	Phosicthyidae 2	Ichthyococcus	ovatus	Phosichthyidae_MAECO16506_Ichthyococcus_ovatus_COI5P_EU148211	Ichthyococcus ovatus	Ichthyococcus ovatus		no	PASSED QC
524	COI5P		Phosichthyidae	Phosicthyidae 2	Ichthyococcus	ovatus	Phosichthyidae_DSSAF65811_Ichthyococcus_ovatus_COI5P_JN312623	Ichthyococcus ovatus	Ichthyococcus ovatus		no	PASSED QC
525	COI5P		Phosichthyidae	Phosicthyidae 2	Ichthyococcus	ovatus	Phosichthyidae_DPND225116_Ichthyococcus_ovatus_COI5P_MG856696	Ichthyococcus ovatus	Ichthyococcus ovatus		no	PASSED QC
526	COI5P		Phosichthyidae	Phosicthyidae 2	Ichthyococcus	ovatus	Phosichthyidae_DPND217516_Ichthyococcus_ovatus_COI5P_MG856619	Ichthyococcus ovatus	Ichthyococcus ovatus		no	PASSED QC
527	COI5P		Phosichthyidae	Phosicthyidae 2	Woodsia	meyerwaardeni	Phosichthyidae_FOAQ48221_Woodsia_meyerwaardeni_COI5P	Woodsia meyerwaardeni	Woodsia meyerwaardeni		no	PASSED QC
528	COI5P		Phosichthyidae	Phosicthyidae 2	Woodsia	meyerwaardeni	Phosichthyidae_FOAQ48121_Woodsia_meyerwaardeni_COI5P	Woodsia meyerwaardeni	Woodsia meyerwaardeni		no	PASSED QC
529	COI5P		Phosichthyidae	Phosicthyidae 2	Woodsia	meyerwaardeni	Phosichthyidae_FNZC23109_Woodsia_meyerwaardeni_COI5P_HM422288	Woodsia meyerwaardeni	Woodsia meyerwaardeni		no	PASSED QC
530	COI5P		Phosichthyidae	Phosicthyidae 2	Woodsia	meyerwaardeni	Phosichthyidae_FNZC22909_Woodsia_meyerwaardeni_COI5P_HM422286	Woodsia meyerwaardeni	Woodsia meyerwaardeni		no	PASSED QC
531	COI5P		Phosichthyidae	Phosicthyidae 2	Woodsia	meyerwaardeni	Phosichthyidae_FOAI91210_Woodsia_meyerwaardeni_COI5P_HQ563949	Woodsia meyerwaardeni	Woodsia meyerwaardeni		no	PASSED QC
532	COI5P		Phosichthyidae	Phosicthyidae 2	Woodsia	meyerwaardeni	Phosichthyidae_FOAQ27921_Woodsia_meyerwaardeni_COI5P	Woodsia meyerwaardeni	Woodsia meyerwaardeni		no	PASSED QC
533	COI5P		Phosichthyidae	Phosicthyidae 2	Woodsia	meyerwaardeni	Phosichthyidae_FOAI91110_Woodsia_meyerwaardeni_COI5P_HQ563948	Woodsia meyerwaardeni	Woodsia meyerwaardeni		no	PASSED QC
534	COI5P		Phosichthyidae	Phosicthyidae 2	Woodsia	meyerwaardeni	Phosichthyidae_FOAI91010_Woodsia_meyerwaardeni_COI5P_HQ563947	Woodsia meyerwaardeni	Woodsia meyerwaardeni		no	PASSED QC
535	EPLATE		Phosichthyidae	Phosicthyidae 2	Woodsia	meyerwardeni	Phosichthyidae_Woodsia_meyerwardeni_EPLATE_53_E11	Woodsia meyerwaardeni	Woodsia meyerwardeni		no	Passed QC
536	COI5P		Phosichthyidae	Phosicthyidae 2	Woodsia	meyerwaardeni	Phosichthyidae_FNZC23009_Woodsia_meyerwaardeni_COI5P_HM422287	Woodsia meyerwaardeni	Woodsia meyerwaardeni		no	PASSED QC
537	COI5P		Phosichthyidae	Phosicthyidae 2	Woodsia	meyerwaardeni	Phosichthyidae_GBMNB942820_Woodsia_meyerwaardeni_COI5P_MN123525	Woodsia meyerwaardeni	Woodsia meyerwaardeni		no	PASSED QC
538	COI5P		Phosichthyidae	Phosicthyidae 2	Woodsia	meyerwaardeni	Phosichthyidae_FOAQ28121_Woodsia_meyerwaardeni_COI5P	Woodsia meyerwaardeni	Woodsia meyerwaardeni		no	PASSED QC
539	COI5P		Phosichthyidae	Phosicthyidae 2	Woodsia	meyerwaardeni	Phosichthyidae_FOAQ28021_Woodsia_meyerwaardeni_COI5P	Woodsia meyerwaardeni	Woodsia meyerwaardeni		no	PASSED QC
540	COI5P		Phosichthyidae	Phosicthyidae 2	Phosichthys	argenteus	Phosichthyidae_FOAI90910_Phosichthys_argenteus_COI5P_HQ563946	Phosichthys argenteus	Phosichthys argenteus		no	PASSED QC
541	EPLATE		Phosichthyidae	Phosicthyidae 2	Phosichthys	argenteus	Phosichthyidae_Phosichthys_argenteus_EPLATE_53_A11	Phosichthys argenteus	Phosichthys argenteus		no	PASSED QC
542	COI5P		Phosichthyidae	Phosicthyidae 2	Phosichthys	argenteus	Phosichthyidae_FOAI90810_Phosichthys_argenteus_COI5P_HQ563945	Phosichthys argenteus	Phosichthys argenteus		no	PASSED QC
543	COI5P		Phosichthyidae	Phosicthyidae 2	Phosichthys	argenteus	Phosichthyidae_DSFSF33809_Phosichthys_argenteus_COI5P_JF494146	Phosichthys argenteus	Phosichthys argenteus		no	PASSED QC
544	COI5P		Phosichthyidae	Phosicthyidae 2	Phosichthys	argenteus	Phosichthyidae_DSSAF66711_Phosichthys_argenteus_COI5P_JN312629	Phosichthys argenteus	Phosichthys argenteus		no	PASSED QC
545	COI5P		Phosichthyidae	Phosicthyidae 2	Phosichthys	argenteus	Phosichthyidae_FNZA15407_Phosichthys_argenteus_COI5P	Phosichthys argenteus	Phosichthys argenteus		no	PASSED QC
546	COI5P		Phosichthyidae	Phosicthyidae 2	Phosichthys	argenteus	Phosichthyidae_FOAI90710_Phosichthys_argenteus_COI5P_HQ563944	Phosichthys argenteus	Phosichthys argenteus		no	PASSED QC
547	COI5P		Phosichthyidae	Phosicthyidae 2	Phosichthys	argenteus	Phosichthyidae_SAIAC15109_Phosichthys_argenteus_COI5P	Phosichthys argenteus	Phosichthys argenteus		no	PASSED QC
548	COI5P		Phosichthyidae	Phosicthyidae 2	Phosichthys	argenteus	Phosichthyidae_FNZ06906_Phosichthys_argenteus_COI5P	Phosichthys argenteus	Phosichthys argenteus		no	PASSED QC
549	COI5P		Phosichthyidae	Phosicthyidae 2	Phosichthys	argenteus	Phosichthyidae_SAIAC15009_Phosichthys_argenteus_COI5P	Phosichthys argenteus	Phosichthys argenteus		no	PASSED QC
550	COI5P		Phosichthyidae	Phosicthyidae 2	Phosichthys	argenteus	Phosichthyidae_FNZ53806_Phosichthys_argenteus_COI5P	Phosichthys argenteus	Phosichthys argenteus		no	PASSED QC
551	COI5P		Phosichthyidae	Phosicthyidae 2	Phosichthys	argenteus	Phosichthyidae_FMVIC29808_Phosichthys_argenteus_COI5P	Phosichthys argenteus	Phosichthys argenteus		no	PASSED QC
552	COI5P		Phosichthyidae	Phosicthyidae 2	Phosichthys	argenteus	Phosichthyidae_DSFSF33909_Phosichthys_argenteus_COI5P_JF494147	Phosichthys argenteus	Phosichthys argenteus		no	PASSED QC
553	COI5P		Phosichthyidae	Phosicthyidae 2	Phosichthys	argenteus	Phosichthyidae_DSSAF66411_Phosichthys_argenteus_COI5P_JN312626	Phosichthys argenteus	Phosichthys argenteus		no	PASSED QC
554	COI5P		Phosichthyidae	Phosicthyidae 2	Phosichthys	argenteus	Phosichthyidae_FOAQ22221_Phosichthys_argenteus_COI5P	Phosichthys argenteus	Phosichthys argenteus		no	PASSED QC
555	COI5P		Phosichthyidae	Phosicthyidae 2	Phosichthys	argenteus	Phosichthyidae_FNZ07106_Phosichthys_argenteus_COI5P	Phosichthys argenteus	Phosichthys argenteus		no	PASSED QC
556	COI5P		Phosichthyidae	Phosicthyidae 2	Phosichthys	argenteus	Phosichthyidae_FOAO235520_Phosichthys_argenteus_COI5P	Phosichthys argenteus	Phosichthys argenteus		no	PASSED QC
557	COI5P		Phosichthyidae	Phosicthyidae 2	Phosichthys	argenteus	Phosichthyidae_FNZC73610_Phosichthys_argenteus_COI5P_JN312799	Phosichthys argenteus	Phosichthys argenteus		no	PASSED QC
558	COI5P		Phosichthyidae	Phosicthyidae 2	Phosichthys	argenteus	Phosichthyidae_FNZC73810_Phosichthys_argenteus_COI5P	Phosichthys argenteus	Phosichthys argenteus		no	PASSED QC
559	COI5P		Phosichthyidae	Phosicthyidae 2	Phosichthys	argenteus	Phosichthyidae_FOAO94315_Phosichthys_argenteus_COI5P	Phosichthys argenteus	Phosichthys argenteus		no	PASSED QC
560	COI5P		Phosichthyidae	Phosicthyidae 2	Phosichthys	argenteus	Phosichthyidae_FNZ07006_Phosichthys_argenteus_COI5P	Phosichthys argenteus	Phosichthys argenteus		no	PASSED QC
561	COI5P		Phosichthyidae	Phosicthyidae 2	Phosichthys	argenteus	Phosichthyidae_FNZ07306_Phosichthys_argenteus_COI5P	Phosichthys argenteus	Phosichthys argenteus		no	PASSED QC
562	COI5P		Phosichthyidae	Phosicthyidae 2	Phosichthys	argenteus	Phosichthyidae_GBMNB936620_Phosichthys_argenteus_COI5P_MN123463	Phosichthys argenteus	Phosichthys argenteus		no	PASSED QC
563	COI5P		Phosichthyidae	Phosicthyidae 2	Phosichthys	argenteus	Phosichthyidae_FNZ07206_Phosichthys_argenteus_COI5P	Phosichthys argenteus	Phosichthys argenteus		no	PASSED QC
564	COI5P		Phosichthyidae	Phosicthyidae 2	Phosichthys	argenteus	Phosichthyidae_FOAO43715_Phosichthys_argenteus_COI5P	Phosichthys argenteus	Phosichthys argenteus		no	PASSED QC
565	COI5P		Phosichthyidae	Phosicthyidae 2	Phosichthys	argenteus	Phosichthyidae_FOAO43815_Phosichthys_argenteus_COI5P	Phosichthys argenteus	Phosichthys argenteus		no	PASSED QC
566	COI5P		Phosichthyidae	Phosicthyidae 2	Phosichthys	argenteus	Phosichthyidae_FOAQ22321_Phosichthys_argenteus_COI5P	Phosichthys argenteus	Phosichthys argenteus		no	PASSED QC
567	COI5P		Phosichthyidae	Phosicthyidae 2	Phosichthys	argenteus	Phosichthyidae_SAIAC06709_Phosichthys_argenteus_COI5P	Phosichthys argenteus	Phosichthys argenteus		no	PASSED QC
568	COI5P		Phosichthyidae	Phosicthyidae 2	Phosichthys	argenteus	Phosichthyidae_ANGBF856612_Phosichthys_argenteus_COI5P_GQ860371	Phosichthys argenteus	Phosichthys argenteus		no	PASSED QC
569	COI5P		Phosichthyidae	Phosicthyidae 2	Phosichthys	argenteus	Phosichthyidae_DSSAF66311_Phosichthys_argenteus_COI5P_JN312625	Phosichthys argenteus	Phosichthys argenteus		no	PASSED QC
570	COI5P		Phosichthyidae	Phosicthyidae 2	Phosichthys	argenteus	Phosichthyidae_SAIAC15409_Phosichthys_argenteus_COI5P	Phosichthys argenteus	Phosichthys argenteus		no	PASSED QC
571	COI5P		Phosichthyidae	Phosicthyidae 2	Phosichthys	argenteus	Phosichthyidae_HVDBF42611_Phosichthys_argenteus_COI5P	Phosichthys argenteus	Phosichthys argenteus		no	PASSED QC
572	COI5P		Phosichthyidae	Phosicthyidae 2	Phosichthys	argenteus	Phosichthyidae_SAIAC06609_Phosichthys_argenteus_COI5P	Phosichthys argenteus	Phosichthys argenteus		no	PASSED QC
573	COI5P		Phosichthyidae	Phosicthyidae 2	Phosichthys	argenteus	Phosichthyidae_FOAP29617_Phosichthys_argenteus_COI5P	Phosichthys argenteus	Phosichthys argenteus		no	PASSED QC
574	COI5P		Phosichthyidae	Phosicthyidae 2	Phosichthys	argenteus	Phosichthyidae_DSFSF34009_Phosichthys_argenteus_COI5P_JF494145	Phosichthys argenteus	Phosichthys argenteus		no	PASSED QC
575	COI5P		Phosichthyidae	Phosicthyidae 2	Phosichthys	argenteus	Phosichthyidae_FNZA15507_Phosichthys_argenteus_COI5P	Phosichthys argenteus	Phosichthys argenteus		no	PASSED QC
576	COI5P		Phosichthyidae	Phosicthyidae 2	Phosichthys	argenteus	Phosichthyidae_FOAI90610_Phosichthys_argenteus_COI5P_HQ563943	Phosichthys argenteus	Phosichthys argenteus		no	PASSED QC
577	COI5P		Phosichthyidae	Phosicthyidae 2	Phosichthys	argenteus	Phosichthyidae_DSSAF66611_Phosichthys_argenteus_COI5P_JN312628	Phosichthys argenteus	Phosichthys argenteus		no	PASSED QC
578	COI5P		Phosichthyidae	Phosicthyidae 2	Phosichthys	argenteus	Phosichthyidae_DSSAF66511_Phosichthys_argenteus_COI5P_JN312627	Phosichthys argenteus	Phosichthys argenteus		no	PASSED QC
579	COI5P		Phosichthyidae	Phosicthyidae 2	Phosichthys	argenteus	Phosichthyidae_FNZ53706_Phosichthys_argenteus_COI5P	Phosichthys argenteus	Phosichthys argenteus		no	PASSED QC
580	COI5P		Stomiidae	Astronesthinae 1	Neonesthes	microcephalus	Stomiidae_Astronesthinae_FOAN137912_Neonesthes_microcephalus_COI5P	Neonesthes sp.	Neonesthes microcephalus		ID cannot be determined	FAILED QC
581	EPLATE		Stomiidae	Astronesthinae 1	Neonesthes	microcephalus	Stomiidae_Astronesthinae_Neonesthes_microcephalus_EPLATE_53_B12	Neonesthes microcephauls	Neonesthes microcephalus		no	PASSED QC
582	COI5P		Stomiidae	Astronesthinae 1	Borostomias	mononema	Stomiidae_Astronesthinae_SCAFB99307_Borostomias_mononema_COI5P_KY033874	Neonesthes capensis	Borostomias mononema		mis ID	FAILED QC
583	COI5P		Stomiidae	Astronesthinae 1	Neonesthes	capensis	Stomiidae_Astronesthinae_ANGBF4556619_Neonesthes_capensis_COI5P_KF768171	Neonesthes capensis	Neonesthes capensis		no	PASSED QC
584	COI5P		Stomiidae	Astronesthinae 1	Neonesthes	capensis	Stomiidae_Astronesthinae_MAECO49409_Neonesthes_capensis_COI5P	Neonesthes capensis	Neonesthes capensis		no	PASSED QC
585	COI5P		Stomiidae	Astronesthinae 1	Neonesthes	capensis	Stomiidae_Astronesthinae_MAECO49509_Neonesthes_capensis_COI5P	Neonesthes capensis	Neonesthes capensis		no	PASSED QC
586	COI5P		Stomiidae	Astronesthinae 1	Neonesthes	capensis	Stomiidae_Astronesthinae_UKFBJ108808_Neonesthes_capensis_COI5P_KF930177	Neonesthes capensis	Neonesthes capensis		no	PASSED QC
587	COI5P		Stomiidae	Astronesthinae 1	Rhadinesthes	decimus	Stomiidae_Astronesthinae_FOAO44915_Rhadinesthes_decimus_COI5P	Rhadinesthes decimus	Rhadinesthes decimus		no	PASSED QC
588	EPLATE		Stomiidae	Astronesthinae 1	Rhadinesthes	decimus	Stomiidae_Astronesthinae_Rhadinesthes_decimus_EPLATE_53_A12	Rhadinesthes decimus	Rhadinesthes decimus		no	PASSED QC
589	COI5P		Stomiidae	Astronesthinae 1	Rhadinesthes	decimus	Stomiidae_Astronesthinae_FNZC64610_Rhadinesthes_decimus_COI5P_JN311741	Rhadinesthes decimus	Rhadinesthes decimus		no	PASSED QC
590	COI5P		Stomiidae	Astronesthinae 1	Rhadinesthes	decimus	Stomiidae_Astronesthinae_GLF30016_Rhadinesthes_decimus_COI5P	Rhadinesthes decimus	Rhadinesthes decimus		no	PASSED QC
591	COI5P		Stomiidae	Astronesthinae 1	Rhadinesthes	decimus	Stomiidae_Astronesthinae_FOAN137412_Rhadinesthes_decimus_COI5P	Rhadinesthes decimus	Rhadinesthes decimus		no	PASSED QC
592	COI5P		Stomiidae	Astronesthinae 1	Rhadinesthes	decimus	Stomiidae_Astronesthinae_FMV40409_Rhadinesthes_decimus_COI5P_JQ354322	Rhadinesthes decimus	Rhadinesthes decimus		no	PASSED QC
593	COI5P		Stomiidae	Astronesthinae 1	Rhadinesthes	decimus	Stomiidae_Astronesthinae_FNZC59010_Rhadinesthes_decimus_COI5P_JN311740	Rhadinesthes decimus	Rhadinesthes decimus		no	PASSED QC
594	COI5P		Stomiidae	Astronesthinae 1	Rhadinesthes	decimus	Stomiidae_Astronesthinae_GBMNB938720_Rhadinesthes_decimus_COI5P_MN123484	Rhadinesthes decimus	Rhadinesthes decimus		no	PASSED QC
595	COI5P		Stomiidae	Astronesthinae 1	Rhadinesthes	decimus	Stomiidae_Astronesthinae_FNZC64710_Rhadinesthes_decimus_COI5P_JN311742	Rhadinesthes decimus	Rhadinesthes decimus		no	PASSED QC
596	COI5P		Stomiidae	Astronesthinae 1	Rhadinesthes	decimus	Stomiidae_Astronesthinae_GBGCA949515_Rhadinesthes_decimus_COI5P_KJ190046	Rhadinesthes decimus	Rhadinesthes decimus		no	PASSED QC
597	COI5P		Stomiidae	Astronesthinae 1	Rhadinesthes	decimus	Stomiidae_Astronesthinae_UKFBI84108_Rhadinesthes_decimus_COI5P_KF930354	Rhadinesthes decimus	Rhadinesthes decimus		no	PASSED QC
598	COI5P		Stomiidae	Astronesthinae 1	Rhadinesthes	decimus	Stomiidae_Astronesthinae_ANGBF854012_Rhadinesthes_decimus_COI5P_GQ860374	Rhadinesthes decimus	Rhadinesthes decimus		no	PASSED QC
599	COI5P		Stomiidae	Astronesthinae 1	Astronesthes	illuminatus	Stomiidae_Astronesthinae_FOAK01910_Astronesthes_illuminatus_COI5P_HQ563972	Astronesthes illuminatus	Astronesthes illuminatus		no	PASSED QC
600	EPLATE		Stomiidae	Astronesthinae 1	Astronesthes	illuminatus	Stomiidae_Astronesthinae_Astronesthes_illuminatus_EPLATE_53_G11	Astronesthes illuminatus	Astronesthes illuminatus		no	PASSED QC
601	COI5P		Stomiidae	Astronesthinae 1	Astronesthes	illuminatus	Stomiidae_Astronesthinae_FOAK02110_Astronesthes_illuminatus_COI5P	Astronesthes illuminatus	Astronesthes illuminatus		no	PASSED QC
602	COI5P		Stomiidae	Astronesthinae 1	Astronesthes	illuminatus	Stomiidae_Astronesthinae_FNZC69810_Astronesthes_illuminatus_COI5P_JN311744	Astronesthes illuminatus	Astronesthes illuminatus		no	PASSED QC
603	COI5P		Stomiidae	Astronesthinae 1	Astronesthes	illuminatus	Stomiidae_Astronesthinae_GBMNB917920_Astronesthes_illuminatus_COI5P_MN123276	Astronesthes illuminatus	Astronesthes illuminatus		no	PASSED QC
604	SRA		Stomiidae	Melanostomiinae 1	Photonectes	albipennis	Stomiidae_Melanostomiinae_Photonectes_albipennis_SRR18254493	Photonectes albipennis	Photonectes albipennis		no	PASSED QC
605	COI5P		Stomiidae	Melanostomiinae 1	Photonectes	albipennis	Stomiidae_Melanostomiinae_ZOSKT195216_Photonectes_albipennis_COI5P_KU943037	Photonectes albipennis	Photonectes albipennis		no	PASSED QC
606	COI5P		Stomiidae	Melanostomiinae 1	Photonectes	albipennis	Stomiidae_Melanostomiinae_FTWS00709_Photonectes_albipennis_COI5P	Photonectes albipennis	Photonectes albipennis		no	PASSED QC
607	COI5P		Stomiidae	Melanostomiinae 1	Photonectes	albipennis	Stomiidae_Melanostomiinae_ZOSKT195816_Photonectes_albipennis_COI5P_KU943043	Photonectes albipennis	Photonectes albipennis		no	PASSED QC
608	COI5P		Stomiidae	Melanostomiinae 1	Photonectes	albipennis	Stomiidae_Melanostomiinae_ZOSKT195616_Photonectes_albipennis_COI5P_KU943041	Photonectes albipennis	Photonectes albipennis		no	PASSED QC
609	COI5P		Stomiidae	Melanostomiinae 1	Photonectes	albipennis	Stomiidae_Melanostomiinae_FTWS08209_Photonectes_albipennis_COI5P	Photonectes albipennis	Photonectes albipennis		no	PASSED QC
610	COI5P		Stomiidae	Melanostomiinae 1	Photostomias	sp	Stomiidae_Malacosteinae_FOAN06211_Photostomias_sp__COI5P_JN312013	Photonectes albipennis	Photostomias sp		mis ID	FAILED QC
611	COI5P		Stomiidae	Melanostomiinae 1	Photostomias	sp	Stomiidae_Malacosteinae_FOAN06311_Photostomias_sp__COI5P_JN312014	Photonectes albipennis	Photostomias sp	not	Not identified to species level	FAILED QC
612	COI5P		Stomiidae	Melanostomiinae 1	Photonectes	albipennis	Stomiidae_Melanostomiinae_FTWS09209_Photonectes_albipennis_COI5P	Photonectes albipennis	Photonectes albipennis		no	PASSED QC
613	EPLATE		Stomiidae	Malacosteinae 1	Photostomias	guernei	Stomiidae_Malacosteinae_Photostomias_guernei_EPLATE_18_D09	Photostomias sp. 1	Photostomias guernei		ID cannot be determined	FAILED QC*	yes	Kept because genus is well resolved in final tree	fine becuase photostomias is bomber in genomic
614	SRA		Stomiidae	Malacosteinae 1	Photostomias	leimi	Stomiidae_Malacosteinae_Photostomias_leimi_SRR25465356	Photostomias sp. 1	Photostomias leimi		ID cannot be determined	FAILED QC*	yes	Kept because genus is well resolved in final tree	fine becuase photostomias is bomber in genomic
615	EPLATE		Stomiidae	Melanostomiinae 2	Bathophilus	abarbatus	Stomiidae_Melanostomiinae_Bathophilus_abarbatus_EPLATE_53_G12	Bathophilus abarbatus	Bathophilus abarbatus		no	PASSED QC
616	COI5P		Stomiidae	Melanostomiinae 2	Bathophilus	abarbatus	Stomiidae_Melanostomiinae_FOAN140512_Bathophilus_abarbatus_COI5P	Bathophilus abarbatus	Bathophilus abarbatus		no	PASSED QC
617	EPLATE		Stomiidae	Malacosteinae 2	Malacosteus	niger	Stomiidae_Malacosteinae_Malacosteus_niger_EPLATE_18_A10	Malacosteus cf. australis	Malacosteus niger		mis ID	FAILED QC*	yes	rename with uncertainty (genus level is fine)	attribute uncertainty to this terminal/keep name becuase of outrgrouping phenomenon
618	COI5P		Stomiidae	Malacosteinae 2	Malacosteus	niger	Stomiidae_Malacosteinae_DPND207216_Malacosteus_niger_COI5P	Malacosteus cf. australis	Malacosteus niger		mis ID	FAILED QC
619	COI5P		Stomiidae	Malacosteinae 2	Malacosteus	australis	Stomiidae_Malacosteinae_FOAK03410_Malacosteus_australis_COI5P_HQ563983	Malacosteus cf. australis	Malacosteus australis		no	PASSED QC
620	COI5P		Stomiidae	Malacosteinae 2	Malacosteus	australis	Stomiidae_Malacosteinae_FOAO84015_Malacosteus_australis_COI5P	Malacosteus cf. australis	Malacosteus australis		no	PASSED QC
621	COI5P		Stomiidae	Malacosteinae 2	Malacosteus	australis	Stomiidae_Malacosteinae_FOAO236120_Malacosteus_australis_COI5P	Malacosteus cf. australis	Malacosteus australis		no	PASSED QC
622	COI5P		Stomiidae	Malacosteinae 2	Malacosteus	niger	Stomiidae_Malacosteinae_DPND78515_Malacosteus_niger_COI5P	Malacosteus cf. australis	Malacosteus niger		mis ID	FAILED QC
623	COI5P		Stomiidae	Malacosteinae 2	Malacosteus	niger	Stomiidae_Malacosteinae_FNZ104007_Malacosteus_niger_COI5P	Malacosteus cf. australis	Malacosteus niger		mis ID	FAILED QC
624	COI5P		Stomiidae	Malacosteinae 2	Malacosteus	australis	Stomiidae_Malacosteinae_FOAK03510_Malacosteus_australis_COI5P_HQ563984	Malacosteus cf. australis	Malacosteus australis		no	PASSED QC
625	COI5P		Stomiidae	Malacosteinae 2	Malacosteus	australis	Stomiidae_Malacosteinae_FOAL42410_Malacosteus_australis_COI5P_HQ956166	Malacosteus cf. australis	Malacosteus australis		no	PASSED QC
626	COI5P		Stomiidae	Malacosteinae 2	Malacosteus	australis	Stomiidae_Malacosteinae_DSLAR45109_Malacosteus_australis_COI5P	Malacosteus cf. australis	Malacosteus australis		no	PASSED QC
627	COI5P		Stomiidae	Malacosteinae 2	Malacosteus	niger	Stomiidae_Malacosteinae_FNZ103507_Malacosteus_niger_COI5P	Malacosteus cf. australis	Malacosteus niger		mis ID	FAILED QC
628	COI5P		Stomiidae	Malacosteinae 2	Malacosteus	australis	Stomiidae_Malacosteinae_FOAK03610_Malacosteus_australis_COI5P	Malacosteus cf. australis	Malacosteus australis		no	PASSED QC
629	COI5P		Stomiidae	Malacosteinae 2	Malacosteus	australis	Stomiidae_Malacosteinae_FOAK03310_Malacosteus_australis_COI5P_HQ563982	Malacosteus cf. australis	Malacosteus australis		no	PASSED QC
630	COI5P		Stomiidae	Malacosteinae 2	Malacosteus	niger	Stomiidae_Malacosteinae_GLF01013_Malacosteus_niger_COI5P	Malacosteus cf. australis	Malacosteus niger		mis ID	FAILED QC
631	COI5P		Stomiidae	Malacosteinae 2	Malacosteus	australis	Stomiidae_Malacosteinae_FOAQ46321_Malacosteus_australis_COI5P	Malacosteus cf. australis	Malacosteus australis		no	PASSED QC
632	COI5P		Stomiidae	Malacosteinae 2	Malacosteus	australis	Stomiidae_Malacosteinae_DSLAR45009_Malacosteus_australis_COI5P	Malacosteus cf. australis	Malacosteus australis		no	PASSED QC
633	COI5P		Stomiidae	Malacosteinae 2	Malacosteus	australis	Stomiidae_Malacosteinae_FNZC10109_Malacosteus_australis_COI5P_GU679414	Malacosteus cf. australis	Malacosteus australis		no	PASSED QC
634	COI5P		Stomiidae	Malacosteinae 2	Malacosteus	australis	Stomiidae_Malacosteinae_FOAP27517_Malacosteus_australis_COI5P	Malacosteus cf. australis	Malacosteus australis		no	PASSED QC
635	COI5P		Stomiidae	Malacosteinae 2	Malacosteus	niger	Stomiidae_Malacosteinae_FMVIC35508_Malacosteus_niger_COI5P	Malacosteus cf. australis	Malacosteus niger		mis ID	FAILED QC
636	COI5P		Stomiidae	Malacosteinae 2	Malacosteus	niger	Stomiidae_Malacosteinae_FNZA57508_Malacosteus_niger_COI5P	Malacosteus cf. australis	Malacosteus niger		mis ID	FAILED QC
637	COI5P		Stomiidae	Malacosteinae 2	Malacosteus	australis	Stomiidae_Malacosteinae_GBMNB932220_Malacosteus_australis_COI5P_MN123419	Malacosteus cf. australis	Malacosteus australis		no	PASSED QC
638	COI5P		Stomiidae	Malacosteinae 2	Malacosteus	niger	Stomiidae_Malacosteinae_GBGCA949815_Malacosteus_niger_COI5P_KJ190041	Malacosteus niger	Malacosteus niger		no	PASSED QC
639	COI5P		Stomiidae	Malacosteinae 2	Malacosteus	niger	Stomiidae_Malacosteinae_SCAFB117809_Malacosteus_niger_COI5P_KY033666	Malacosteus niger	Malacosteus niger		no	PASSED QC
640	COI5P		Stomiidae	Malacosteinae 2	Malacosteus	niger	Stomiidae_Malacosteinae_ZOSKT27016_Malacosteus_niger_COI5P_KU943036	Malacosteus niger	Malacosteus niger		no	PASSED QC
641	COI5P		Stomiidae	Malacosteinae 2	Malacosteus	niger	Stomiidae_Malacosteinae_FOAQ92822_Malacosteus_niger_COI5P	Malacosteus niger	Malacosteus niger		no	PASSED QC
642	COI5P		Stomiidae	Malacosteinae 2	Malacosteus	niger	Stomiidae_Malacosteinae_CMNAF05206_Malacosteus_niger_COI5P	Malacosteus niger	Malacosteus niger		no	PASSED QC
643	COI5P		Stomiidae	Malacosteinae 2	Malacosteus	niger	Stomiidae_Malacosteinae_DPND70815_Malacosteus_niger_COI5P	Malacosteus niger	Malacosteus niger		no	PASSED QC
644	COI5P		Stomiidae	Malacosteinae 2	Malacosteus	niger	Stomiidae_Malacosteinae_FOAG20708_Malacosteus_niger_COI5P	Malacosteus niger	Malacosteus niger		no	PASSED QC
645	COI5P		Stomiidae	Malacosteinae 2	Malacosteus	niger	Stomiidae_Malacosteinae_MAECO31906_Malacosteus_niger_COI5P_EU148234	Malacosteus niger	Malacosteus niger		no	PASSED QC
646	COI5P		Stomiidae	Malacosteinae 2	Malacosteus	niger	Stomiidae_Malacosteinae_MAECO32806_Malacosteus_niger_COI5P_EU148232	Malacosteus niger	Malacosteus niger		no	PASSED QC
647	COI5P		Stomiidae	Malacosteinae 2	Malacosteus	niger	Stomiidae_Malacosteinae_DPND101915_Malacosteus_niger_COI5P	Malacosteus niger	Malacosteus niger		no	PASSED QC
648	COI5P		Stomiidae	Malacosteinae 2	Malacosteus	niger	Stomiidae_Malacosteinae_DSSAF22311_Malacosteus_niger_COI5P_JN312009	Malacosteus niger	Malacosteus niger		no	PASSED QC
649	COI5P		Stomiidae	Malacosteinae 2	Malacosteus	niger	Stomiidae_Malacosteinae_MAECO46809_Malacosteus_niger_COI5P	Malacosteus niger	Malacosteus niger		no	PASSED QC
650	COI5P		Stomiidae	Malacosteinae 2	Malacosteus	niger	Stomiidae_Malacosteinae_MAECO46909_Malacosteus_niger_COI5P	Malacosteus niger	Malacosteus niger		no	PASSED QC
651	COI5P		Stomiidae	Malacosteinae 2	Malacosteus	niger	Stomiidae_Malacosteinae_SCFAC57506_Malacosteus_niger_COI5P_KY033910	Malacosteus niger	Malacosteus niger		no	PASSED QC
652	COI5P		Stomiidae	Malacosteinae 2	Malacosteus	niger	Stomiidae_Malacosteinae_UKFBI80508_Malacosteus_niger_COI5P_KF930107	Malacosteus niger	Malacosteus niger		no	PASSED QC
653	COI5P		Stomiidae	Malacosteinae 2	Malacosteus	niger	Stomiidae_Malacosteinae_DPND74315_Malacosteus_niger_COI5P	Malacosteus niger	Malacosteus niger		no	PASSED QC
654	COI5P		Stomiidae	Malacosteinae 2	Malacosteus	niger	Stomiidae_Malacosteinae_SCFAD27109_Malacosteus_niger_COI5P	Malacosteus niger	Malacosteus niger		no	PASSED QC
655	COI5P		Stomiidae	Malacosteinae 2	Malacosteus	niger	Stomiidae_Malacosteinae_DPND194516_Malacosteus_niger_COI5P	Malacosteus niger	Malacosteus niger		no	PASSED QC
656	COI5P		Stomiidae	Malacosteinae 2	Malacosteus	niger	Stomiidae_Malacosteinae_DPND220516_Malacosteus_niger_COI5P	Malacosteus niger	Malacosteus niger		no	PASSED QC
657	COI5P		Stomiidae	Malacosteinae 2	Malacosteus	niger	Stomiidae_Malacosteinae_DSSAF22411_Malacosteus_niger_COI5P_JN312010	Malacosteus niger	Malacosteus niger		no	PASSED QC
658	COI5P		Stomiidae	Malacosteinae 2	Malacosteus	niger	Stomiidae_Malacosteinae_GLF20514_Malacosteus_niger_COI5P	Malacosteus niger	Malacosteus niger		no	PASSED QC
659	COI5P		Stomiidae	Malacosteinae 2	Malacosteus	niger	Stomiidae_Malacosteinae_ANGBF855112_Malacosteus_niger_COI5P_GQ860401	Malacosteus niger	Malacosteus niger		no	PASSED QC
660	COI5P		Stomiidae	Malacosteinae 2	Malacosteus	niger	Stomiidae_Malacosteinae_SCFAD50409_Malacosteus_niger_COI5P_KY033665	Malacosteus niger	Malacosteus niger		no	PASSED QC
661	COI5P		Stomiidae	Malacosteinae 2	Malacosteus	niger	Stomiidae_Malacosteinae_SCAFB125409_Malacosteus_niger_COI5P_KY033667	Malacosteus niger	Malacosteus niger		no	PASSED QC
662	COI5P		Stomiidae	Malacosteinae 2	Malacosteus	niger	Stomiidae_Malacosteinae_SCFAC35006_Malacosteus_niger_COI5P	Malacosteus niger	Malacosteus niger		no	PASSED QC
663	COI5P		Stomiidae	Malacosteinae 2	Malacosteus	niger	Stomiidae_Malacosteinae_DPND98215_Malacosteus_niger_COI5P	Malacosteus niger	Malacosteus niger		no	PASSED QC
664	COI5P		Stomiidae	Malacosteinae 2	Malacosteus	niger	Stomiidae_Malacosteinae_SCFAD26109_Malacosteus_niger_COI5P	Malacosteus niger	Malacosteus niger		no	PASSED QC
665	COI5P		Stomiidae	Malacosteinae 2	Malacosteus	niger	Stomiidae_Malacosteinae_SCAFB32307_Malacosteus_niger_COI5P	Malacosteus niger	Malacosteus niger		no	PASSED QC
666	COI5P		Stomiidae	Malacosteinae 2	Malacosteus	niger	Stomiidae_Malacosteinae_MAECO34506_Malacosteus_niger_COI5P_EU148233	Malacosteus niger	Malacosteus niger		no	PASSED QC
667	COI5P		Stomiidae	Malacosteinae 2	Malacosteus	niger	Stomiidae_Malacosteinae_SCAFB100807_Malacosteus_niger_COI5P_KY033909	Malacosteus niger	Malacosteus niger		no	PASSED QC
668	SRA		Stomiidae	Melanostomiinae 3	Opostomias	mitsuii	Stomiidae_Melanostomiinae_Opostomias_mitsuii_SRR22396699	Opostomias cf. mitsuii	Opostomias mitsuii		no	PASSED QC
669	SRA		Stomiidae	Melanostomiinae 3	Thysanactis	dentex	Stomiidae_Melanostomiinae_Thysanactis_dentex_SRR25465350	Thysanactis dentex	Thysanactis dentex		no	PASSED QC
670	COI5P		Sternoptychidae	Sternoptychidae 2	Sternoptyx	diaphana	Sternoptychidae_MOP35212_Sternoptyx_diaphana_COI5P_MF957052	Sternoptyx obscura	Sternoptyx diaphana		mis ID	FAILED QC
671	COI5P		Sternoptychidae	Sternoptychidae 2	Sternoptyx	diaphana	Sternoptychidae_MOP70112_Sternoptyx_diaphana_COI5P_MF957048	Sternoptyx obscura	Sternoptyx diaphana		mis ID	FAILED QC
672	COI5P		Sternoptychidae	Sternoptychidae 2	Sternoptyx	obscura	Sternoptychidae_ANGBF4556119_Sternoptyx_obscura_COI5P_MF414799	Sternoptyx obscura	Sternoptyx obscura		no	PASSED QC
673	COI5P		Sternoptychidae	Sternoptychidae 2	Sternoptyx	obscura	Sternoptychidae_MFC28908_Sternoptyx_obscura_COI5P_GU440536	Sternoptyx obscura	Sternoptyx obscura		no	PASSED QC
674	COI5P		Sternoptychidae	Sternoptychidae 2	Sternoptyx	diaphana	Sternoptychidae_MFC30308_Sternoptyx_diaphana_COI5P_GU440535	Sternoptyx obscura	Sternoptyx diaphana		mis ID	FAILED QC
675	COI5P		Sternoptychidae	Sternoptychidae 2	Sternoptyx	diaphana	Sternoptychidae_MOP45012_Sternoptyx_diaphana_COI5P_MF957049	Sternoptyx obscura	Sternoptyx diaphana		mis ID	FAILED QC
676	COI5P		Sternoptychidae	Sternoptychidae 2	Sternoptyx	diaphana	Sternoptychidae_MOP70212_Sternoptyx_diaphana_COI5P_MF957051	Sternoptyx obscura	Sternoptyx diaphana		mis ID	FAILED QC
677	COI5P		Sternoptychidae	Sternoptychidae 2	Sternoptyx	pseudobscura	Sternoptychidae_MFC19908_Sternoptyx_pseudobscura_COI5P_GU440537	Sternoptyx obscura	Sternoptyx pseudobscura		mis ID	FAILED QC
678	COI5P		Sternoptychidae	Sternoptychidae 2	Sternoptyx	diaphana	Sternoptychidae_MOP81512_Sternoptyx_diaphana_COI5P_MF957050	Sternoptyx obscura	Sternoptyx diaphana		mis ID	FAILED QC
679	COI5P		Sternoptychidae	Sternoptychidae 2	Sternoptyx	pseudodiaphana	Sternoptychidae_FOAQ23121_Sternoptyx_pseudodiaphana_COI5P	Sternoptyx pseudodiaphana	Sternoptyx pseudodiaphana		no	PASSED QC
680	COI5P		Sternoptychidae	Sternoptychidae 2	Sternoptyx	obscura	Sternoptychidae_SEAMT02311_Sternoptyx_obscura_COI5P	Sternoptyx pseudodiaphana	Sternoptyx obscura		mis ID	FAILED QC
681	COI5P		Sternoptychidae	Sternoptychidae 2	Sternoptyx	pseudodiaphana	Sternoptychidae_FOAP27317_Sternoptyx_pseudodiaphana_COI5P	Sternoptyx pseudodiaphana	Sternoptyx pseudodiaphana		no	PASSED QC
682	COI5P		Sternoptychidae	Sternoptychidae 2	Sternoptyx	obscura	Sternoptychidae_FNZ48706_Sternoptyx_obscura_COI5P	Sternoptyx pseudodiaphana	Sternoptyx obscura		mis ID	FAILED QC
683	COI5P		Sternoptychidae	Sternoptychidae 2	Sternoptyx	pseudodiaphana	Sternoptychidae_FOAK00310_Sternoptyx_pseudodiaphana_COI5P	Sternoptyx pseudodiaphana	Sternoptyx pseudodiaphana		no	PASSED QC
684	COI5P		Sternoptychidae	Sternoptychidae 2	Sternoptyx	pseudodiaphana	Sternoptychidae_FOAI92010_Sternoptyx_pseudodiaphana_COI5P_HQ563955	Sternoptyx pseudodiaphana	Sternoptyx pseudodiaphana		no	PASSED QC
685	COI5P		Sternoptychidae	Sternoptychidae 2	Sternoptyx	diaphana	Sternoptychidae_DSSAF74911_Sternoptyx_diaphana_COI5P	Sternoptyx pseudodiaphana	Sternoptyx diaphana		mis ID	FAILED QC
686	COI5P		Sternoptychidae	Sternoptychidae 2	Sternoptyx	pseudodiaphana	Sternoptychidae_FOAI92610_Sternoptyx_pseudodiaphana_COI5P_HQ563961	Sternoptyx pseudodiaphana	Sternoptyx pseudodiaphana		no	PASSED QC
687	COI5P		Sternoptychidae	Sternoptychidae 2	Sternoptyx	diaphana	Sternoptychidae_FMVIC35108_Sternoptyx_diaphana_COI5P	Sternoptyx pseudodiaphana	Sternoptyx diaphana		mis ID	FAILED QC
688	COI5P		Sternoptychidae	Sternoptychidae 2	Sternoptyx	diaphana	Sternoptychidae_FOAG51908_Sternoptyx_diaphana_COI5P_JN640743	Sternoptyx pseudodiaphana	Sternoptyx diaphana		mis ID	FAILED QC
689	COI5P		Sternoptychidae	Sternoptychidae 2	Sternoptyx	diaphana	Sternoptychidae_FOAP27017_Sternoptyx_diaphana_COI5P	Sternoptyx pseudodiaphana	Sternoptyx diaphana		mis ID	FAILED QC
690	COI5P		Sternoptychidae	Sternoptychidae 2	Sternoptyx	pseudodiaphana	Sternoptychidae_FOAK00210_Sternoptyx_pseudodiaphana_COI5P	Sternoptyx pseudodiaphana	Sternoptyx pseudodiaphana		no	PASSED QC
691	COI5P		Sternoptychidae	Sternoptychidae 2	Sternoptyx	diaphana	Sternoptychidae_SEAMT01311_Sternoptyx_diaphana_COI5P	Sternoptyx pseudodiaphana	Sternoptyx diaphana		mis ID	FAILED QC
692	COI5P		Sternoptychidae	Sternoptychidae 2	Sternoptyx	pseudodiaphana	Sternoptychidae_FOAQ23021_Sternoptyx_pseudodiaphana_COI5P	Sternoptyx pseudodiaphana	Sternoptyx pseudodiaphana		no	PASSED QC
693	COI5P		Sternoptychidae	Sternoptychidae 2	Sternoptyx	pseudodiaphana	Sternoptychidae_FOAK00410_Sternoptyx_pseudodiaphana_COI5P	Sternoptyx pseudodiaphana	Sternoptyx pseudodiaphana		no	PASSED QC
694	COI5P		Sternoptychidae	Sternoptychidae 2	Sternoptyx	pseudodiaphana	Sternoptychidae_FOAI92110_Sternoptyx_pseudodiaphana_COI5P_HQ563956	Sternoptyx pseudodiaphana	Sternoptyx pseudodiaphana		no	PASSED QC
695	COI5P		Sternoptychidae	Sternoptychidae 2	Sternoptyx	pseudodiaphana	Sternoptychidae_FOAI92710_Sternoptyx_pseudodiaphana_COI5P_HQ563962	Sternoptyx pseudodiaphana	Sternoptyx pseudodiaphana		no	PASSED QC
696	COI5P		Sternoptychidae	Sternoptychidae 2	Sternoptyx	pseudodiaphana	Sternoptychidae_FOAI92310_Sternoptyx_pseudodiaphana_COI5P_HQ563958	Sternoptyx pseudodiaphana	Sternoptyx pseudodiaphana		no	PASSED QC
697	COI5P		Sternoptychidae	Sternoptychidae 2	Sternoptyx	pseudodiaphana	Sternoptychidae_FOAI92410_Sternoptyx_pseudodiaphana_COI5P_HQ563959	Sternoptyx pseudodiaphana	Sternoptyx pseudodiaphana		no	PASSED QC
698	COI5P		Sternoptychidae	Sternoptychidae 2	Sternoptyx	pseudodiaphana	Sternoptychidae_FOAK00110_Sternoptyx_pseudodiaphana_COI5P_HQ563963	Sternoptyx pseudodiaphana	Sternoptyx pseudodiaphana		no	PASSED QC
699	COI5P		Sternoptychidae	Sternoptychidae 2	Sternoptyx	pseudodiaphana	Sternoptychidae_FOAI92210_Sternoptyx_pseudodiaphana_COI5P_HQ563957	Sternoptyx pseudodiaphana	Sternoptyx pseudodiaphana		no	PASSED QC
700	COI5P		Sternoptychidae	Sternoptychidae 2	Sternoptyx	pseudodiaphana	Sternoptychidae_FOAI92510_Sternoptyx_pseudodiaphana_COI5P_HQ563960	Sternoptyx pseudodiaphana	Sternoptyx pseudodiaphana		no	PASSED QC
701	COI5P		Sternoptychidae	Sternoptychidae 2	Sternoptyx	diaphana	Sternoptychidae_DSSAF75011_Sternoptyx_diaphana_COI5P_JN312413	Sternoptyx pseudodiaphana	Sternoptyx diaphana		mis ID	FAILED QC
702	COI5P		Sternoptychidae	Sternoptychidae 2	Sternoptyx	-	Sternoptychidae_GBMNC1452020_Sternoptyx_COI5P_MT806162	Sternoptyx cf. pseudobscura	Sternoptyx -	not	Not identified to species level	FAILED QC
703	COI5P		Sternoptychidae	Sternoptychidae 2	Sternoptyx	-	Sternoptychidae_GBMNC1451920_Sternoptyx_COI5P_MT806163	Sternoptyx cf. pseudobscura	Sternoptyx -	not	Not identified to species level	FAILED QC
704	COI5P		Sternoptychidae	Sternoptychidae 2	Sternoptyx	pseudobscura	Sternoptychidae_DPND88815_Sternoptyx_pseudobscura_COI5P	Sternoptyx pseudobscura	Sternoptyx pseudobscura		no	PASSED QC
705	COI5P		Sternoptychidae	Sternoptychidae 2	Sternoptyx	pseudobscura	Sternoptychidae_DPND89015_Sternoptyx_pseudobscura_COI5P	Sternoptyx pseudobscura	Sternoptyx pseudobscura		no	PASSED QC
706	COI5P		Sternoptychidae	Sternoptychidae 2	Sternoptyx	pseudobscura	Sternoptychidae_DPND85815_Sternoptyx_pseudobscura_COI5P	Sternoptyx pseudobscura	Sternoptyx pseudobscura		no	PASSED QC
707	COI5P		Sternoptychidae	Sternoptychidae 2	Sternoptyx	pseudobscura	Sternoptychidae_DPND89215_Sternoptyx_pseudobscura_COI5P	Sternoptyx pseudobscura	Sternoptyx pseudobscura		no	PASSED QC
708	COI5P		Sternoptychidae	Sternoptychidae 2	Sternoptyx	pseudobscura	Sternoptychidae_DPND89715_Sternoptyx_pseudobscura_COI5P	Sternoptyx pseudobscura	Sternoptyx pseudobscura		no	PASSED QC
709	COI5P		Sternoptychidae	Sternoptychidae 2	Sternoptyx	pseudobscura	Sternoptychidae_DPND90015_Sternoptyx_pseudobscura_COI5P	Sternoptyx pseudobscura	Sternoptyx pseudobscura		no	PASSED QC
710	COI5P		Sternoptychidae	Sternoptychidae 2	Sternoptyx	pseudobscura	Sternoptychidae_DPND88915_Sternoptyx_pseudobscura_COI5P	Sternoptyx pseudobscura	Sternoptyx pseudobscura		no	PASSED QC
711	COI5P		Sternoptychidae	Sternoptychidae 2	Sternoptyx	pseudobscura	Sternoptychidae_DPND89815_Sternoptyx_pseudobscura_COI5P	Sternoptyx pseudobscura	Sternoptyx pseudobscura		no	PASSED QC
712	COI5P		Sternoptychidae	Sternoptychidae 2	Sternoptyx	pseudobscura	Sternoptychidae_DPND89115_Sternoptyx_pseudobscura_COI5P	Sternoptyx pseudobscura	Sternoptyx pseudobscura		no	PASSED QC
713	COI5P		Sternoptychidae	Sternoptychidae 2	Sternoptyx	pseudobscura	Sternoptychidae_DPND220416_Sternoptyx_pseudobscura_COI5P_MG856574	Sternoptyx pseudobscura	Sternoptyx pseudobscura		no	PASSED QC
714	COI5P		Sternoptychidae	Sternoptychidae 2	Sternoptyx	pseudobscura	Sternoptychidae_ANGBF4556219_Sternoptyx_pseudobscura_COI5P_KF768176	Sternoptyx pseudobscura	Sternoptyx pseudobscura		no	PASSED QC
715	COI5P		Sternoptychidae	Sternoptychidae 2	Sternoptyx	pseudobscura	Sternoptychidae_UKFBJ70508_Sternoptyx_pseudobscura_COI5P_KF930470	Sternoptyx pseudobscura	Sternoptyx pseudobscura		no	PASSED QC
716	COI5P		Sternoptychidae	Sternoptychidae 2	Sternoptyx	pseudobscura	Sternoptychidae_MAECO54009_Sternoptyx_pseudobscura_COI5P	Sternoptyx pseudobscura	Sternoptyx pseudobscura		no	PASSED QC
717	COI5P		Sternoptychidae	Sternoptychidae 2	Sternoptyx	pseudobscura	Sternoptychidae_DPND230716_Sternoptyx_pseudobscura_COI5P_MT323705	Sternoptyx pseudobscura	Sternoptyx pseudobscura		no	PASSED QC
718	COI5P		Sternoptychidae	Sternoptychidae 2	Sternoptyx	pseudobscura	Sternoptychidae_MAECO53909_Sternoptyx_pseudobscura_COI5P	Sternoptyx pseudobscura	Sternoptyx pseudobscura		no	PASSED QC
719	COI5P		Sternoptychidae	Sternoptychidae 2	Sternoptyx	pseudobscura	Sternoptychidae_DPND230516_Sternoptyx_pseudobscura_COI5P_MT323701	Sternoptyx pseudobscura	Sternoptyx pseudobscura		no	PASSED QC
720	COI5P		Sternoptychidae	Sternoptychidae 2	Sternoptyx	pseudobscura	Sternoptychidae_MAECO53809_Sternoptyx_pseudobscura_COI5P	Sternoptyx pseudobscura	Sternoptyx pseudobscura		no	PASSED QC
721	COI5P		Sternoptychidae	Sternoptychidae 2	Sternoptyx	-	Sternoptychidae_FOAQ91422_Sternoptyx_COI5P	Sternoptyx cf. diaphana	Sternoptyx -	not	Not identified to species level	FAILED QC
722	COI5P		Sternoptychidae	Sternoptychidae 2	Sternoptyx	diaphana	Sternoptychidae_MFLE16812_Sternoptyx_diaphana_COI5P	Sternoptyx diaphana	Sternoptyx diaphana		no	PASSED QC
723	COI5P		Sternoptychidae	Sternoptychidae 2	Sternoptyx	diaphana	Sternoptychidae_SEAMT02111_Sternoptyx_diaphana_COI5P	Sternoptyx diaphana	Sternoptyx diaphana		no	PASSED QC
724	COI5P		Sternoptychidae	Sternoptychidae 2	Sternoptyx	diaphana	Sternoptychidae_GBMND6909721_Sternoptyx_diaphana_COI5P_MZ028417	Sternoptyx diaphana	Sternoptyx diaphana		no	PASSED QC
725	COI5P		Sternoptychidae	Sternoptychidae 2	Sternoptyx	diaphana	Sternoptychidae_DPND86815_Sternoptyx_diaphana_COI5P	Sternoptyx diaphana	Sternoptyx diaphana		no	PASSED QC
726	COI5P		Sternoptychidae	Sternoptychidae 2	Sternoptyx	diaphana	Sternoptychidae_FOAQ17021_Sternoptyx_diaphana_COI5P	Sternoptyx diaphana	Sternoptyx diaphana		no	PASSED QC
727	COI5P		Sternoptychidae	Sternoptychidae 2	Sternoptyx	diaphana	Sternoptychidae_FIFP07221_Sternoptyx_diaphana_COI5P_MZ050649	Sternoptyx diaphana	Sternoptyx diaphana		no	PASSED QC
728	COI5P		Sternoptychidae	Sternoptychidae 2	Sternoptyx	diaphana	Sternoptychidae_FIFP07321_Sternoptyx_diaphana_COI5P_MZ050650	Sternoptyx diaphana	Sternoptyx diaphana		no	PASSED QC
729	COI5P		Sternoptychidae	Sternoptychidae 2	Sternoptyx	diaphana	Sternoptychidae_DPND84915_Sternoptyx_diaphana_COI5P	Sternoptyx diaphana	Sternoptyx diaphana		no	PASSED QC
730	COI5P		Sternoptychidae	Sternoptychidae 2	Sternoptyx	diaphana	Sternoptychidae_GBMND6909621_Sternoptyx_diaphana_COI5P_MZ028416	Sternoptyx diaphana	Sternoptyx diaphana		no	PASSED QC
731	COI5P		Sternoptychidae	Sternoptychidae 2	Sternoptyx	diaphana	Sternoptychidae_FOAO37415_Sternoptyx_diaphana_COI5P	Sternoptyx diaphana	Sternoptyx diaphana		no	PASSED QC
732	COI5P		Sternoptychidae	Sternoptychidae 2	Sternoptyx	diaphana	Sternoptychidae_SCFAD30309_Sternoptyx_diaphana_COI5P	Sternoptyx diaphana	Sternoptyx diaphana		no	PASSED QC
733	COI5P		Sternoptychidae	Sternoptychidae 2	Sternoptyx	diaphana	Sternoptychidae_DPND85415_Sternoptyx_diaphana_COI5P	Sternoptyx diaphana	Sternoptyx diaphana		no	PASSED QC
734	COI5P		Sternoptychidae	Sternoptychidae 2	Argyropelecus	-	Sternoptychidae_MFLIV39009_Argyropelecus_COI5P_HM389530	Sternoptyx diaphana	Argyropelecus -	not	Not identified to species level	FAILED QC
735	COI5P		Sternoptychidae	Sternoptychidae 2	Sternoptyx	diaphana	Sternoptychidae_DSSAF74711_Sternoptyx_diaphana_COI5P	Sternoptyx diaphana	Sternoptyx diaphana		no	PASSED QC
736	COI5P		Sternoptychidae	Sternoptychidae 2	Sternoptyx	diaphana	Sternoptychidae_DPND85515_Sternoptyx_diaphana_COI5P	Sternoptyx diaphana	Sternoptyx diaphana		no	PASSED QC
737	COI5P		Sternoptychidae	Sternoptychidae 2	Sternoptyx	diaphana	Sternoptychidae_DSSAF74611_Sternoptyx_diaphana_COI5P_JN312412	Sternoptyx diaphana	Sternoptyx diaphana		no	PASSED QC
738	COI5P		Sternoptychidae	Sternoptychidae 2	Sternoptyx	diaphana	Sternoptychidae_ANGBF4556019_Sternoptyx_diaphana_COI5P_MF414973	Sternoptyx diaphana	Sternoptyx diaphana		no	PASSED QC
739	COI5P		Sternoptychidae	Sternoptychidae 2	Sternoptyx	diaphana	Sternoptychidae_DSSAF74511_Sternoptyx_diaphana_COI5P_JN312411	Sternoptyx diaphana	Sternoptyx diaphana		no	PASSED QC
740	COI5P		Sternoptychidae	Sternoptychidae 2	Sternoptyx	diaphana	Sternoptychidae_DSSAF74811_Sternoptyx_diaphana_COI5P	Sternoptyx diaphana	Sternoptyx diaphana		no	PASSED QC
741	COI5P		Sternoptychidae	Sternoptychidae 2	Sternoptyx	diaphana	Sternoptychidae_MAECO53709_Sternoptyx_diaphana_COI5P	Sternoptyx diaphana	Sternoptyx diaphana		no	PASSED QC
742	COI5P		Sternoptychidae	Sternoptychidae 2	Sternoptyx	diaphana	Sternoptychidae_MFLVI46210_Sternoptyx_diaphana_COI5P_HQ573596SUPPRESSED	Sternoptyx diaphana	Sternoptyx diaphana		no	PASSED QC
743	COI5P		Sternoptychidae	Sternoptychidae 2	Sternoptyx	diaphana	Sternoptychidae_DSSAF74411_Sternoptyx_diaphana_COI5P_JN312410	Sternoptyx diaphana	Sternoptyx diaphana		no	PASSED QC
744	COI5P		Sternoptychidae	Sternoptychidae 2	Sternoptyx	diaphana	Sternoptychidae_DSSAF74311_Sternoptyx_diaphana_COI5P_JN312409	Sternoptyx diaphana	Sternoptyx diaphana		no	PASSED QC
745	COI5P		Sternoptychidae	Sternoptychidae 2	Sternoptyx	diaphana	Sternoptychidae_DSSAF74211_Sternoptyx_diaphana_COI5P_JN312408	Sternoptyx diaphana	Sternoptyx diaphana		no	PASSED QC
746	COI5P		Sternoptychidae	Sternoptychidae 2	Sternoptyx	diaphana	Sternoptychidae_MFLVI44010_Sternoptyx_diaphana_COI5P	Sternoptyx diaphana	Sternoptyx diaphana		no	PASSED QC
747	COI5P		Sternoptychidae	Sternoptychidae 2	Sternoptyx	diaphana	Sternoptychidae_DPND85215_Sternoptyx_diaphana_COI5P	Sternoptyx diaphana	Sternoptyx diaphana		no	PASSED QC
748	COI5P		Sternoptychidae	Sternoptychidae 2	Sternoptyx	diaphana	Sternoptychidae_DPND84715_Sternoptyx_diaphana_COI5P	Sternoptyx diaphana	Sternoptyx diaphana		no	PASSED QC
749	COI5P		Sternoptychidae	Sternoptychidae 2	Sternoptyx	diaphana	Sternoptychidae_DPND85015_Sternoptyx_diaphana_COI5P	Sternoptyx diaphana	Sternoptyx diaphana		no	PASSED QC
750	COI5P		Sternoptychidae	Sternoptychidae 2	Sternoptyx	diaphana	Sternoptychidae_DPND85115_Sternoptyx_diaphana_COI5P	Sternoptyx diaphana	Sternoptyx diaphana		no	PASSED QC
751	COI5P		Sternoptychidae	Sternoptychidae 2	Sternoptyx	diaphana	Sternoptychidae_DPND85315_Sternoptyx_diaphana_COI5P	Sternoptyx diaphana	Sternoptyx diaphana		no	PASSED QC
752	COI5P		Sternoptychidae	Sternoptychidae 2	Sternoptyx	diaphana	Sternoptychidae_DPND84815_Sternoptyx_diaphana_COI5P	Sternoptyx diaphana	Sternoptyx diaphana		no	PASSED QC
753	COI5P		Sternoptychidae	Sternoptychidae 2	Sternoptyx	diaphana	Sternoptychidae_MAECO29506_Sternoptyx_diaphana_COI5P_EU148333	Sternoptyx diaphana	Sternoptyx diaphana		no	PASSED QC
754	COI5P		Sternoptychidae	Sternoptychidae 2	Sternoptyx	diaphana	Sternoptychidae_MAECO53609_Sternoptyx_diaphana_COI5P	Sternoptyx diaphana	Sternoptyx diaphana		no	PASSED QC
755	COI5P		Sternoptychidae	Sternoptychidae 2	Sternoptyx	diaphana	Sternoptychidae_SCAFB100007_Sternoptyx_diaphana_COI5P_KY033949	Sternoptyx diaphana	Sternoptyx diaphana		no	PASSED QC
756	COI5P		Sternoptychidae	Sternoptychidae 2	Sternoptyx	diaphana	Sternoptychidae_GBGCA950315_Sternoptyx_diaphana_COI5P_KJ190036	Sternoptyx diaphana	Sternoptyx diaphana		no	PASSED QC
757	COI5P		Sternoptychidae	Sternoptychidae 2	Sternoptyx	diaphana	Sternoptychidae_UKFBI48508_Sternoptyx_diaphana_COI5P_KF930468	Sternoptyx diaphana	Sternoptyx diaphana		no	PASSED QC
758	COI5P		Sternoptychidae	Sternoptychidae 2	Sternoptyx	diaphana	Sternoptychidae_MAECO25606_Sternoptyx_diaphana_COI5P_EU148334	Sternoptyx diaphana	Sternoptyx diaphana		no	PASSED QC
759	COI5P		Sternoptychidae	Sternoptychidae 2	Sternoptyx	diaphana	Sternoptychidae_MAECO37106_Sternoptyx_diaphana_COI5P_EU148332	Sternoptyx diaphana	Sternoptyx diaphana		no	PASSED QC
760	COI5P		Sternoptychidae	Sternoptychidae 2	Sternoptyx	diaphana	Sternoptychidae_UKFBK13408_Sternoptyx_diaphana_COI5P_KF930469	Sternoptyx diaphana	Sternoptyx diaphana		no	PASSED QC
761	COI5P		Sternoptychidae	Sternoptychidae 2	Sternoptyx	diaphana	Sternoptychidae_MFLE14112_Sternoptyx_diaphana_COI5P	Sternoptyx diaphana	Sternoptyx diaphana		no	PASSED QC
762	COI5P		Sternoptychidae	Sternoptychidae 2	Sternoptyx	diaphana	Sternoptychidae_SCAFB50807_Sternoptyx_diaphana_COI5P	Sternoptyx diaphana	Sternoptyx diaphana		no	PASSED QC
763	COI5P		Sternoptychidae	Sternoptychidae 2	Sternoptyx	diaphana	Sternoptychidae_MAECO53509_Sternoptyx_diaphana_COI5P	Sternoptyx diaphana	Sternoptyx diaphana		no	PASSED QC
764	COI5P		Sternoptychidae	Sternoptychidae 2	Sternoptyx	diaphana	Sternoptychidae_SCAFB122109_Sternoptyx_diaphana_COI5P_KY033764	Sternoptyx diaphana	Sternoptyx diaphana		no	PASSED QC
765	COI5P		Stomiidae	Stomiinae 1	Stomias	boa	Stomiidae_Stomiinae_DSSAF76611_Stomias_boa_COI5P	Stomias cf. danae	Stomias boa		mis ID	FAILED QC
766	SRA		Stomiidae	Stomiinae 1	Stomias	danae	Stomiidae_Stomiinae_Stomias_danae_SRR22396638	Stomias cf. danae	Stomias danae		no	PASSED QC
767	COI5P		Stomiidae	Stomiinae 1	Stomias	longibarbatus	Stomiidae_Stomiinae_DPND181416_Stomias_longibarbatus_COI5P_MT323342	Stomias longibarbatus	Stomias longibarbatus		no	PASSED QC
768	COI5P		Stomiidae	Stomiinae 1	Stomias	longibarbatus	Stomiidae_Stomiinae_DPND318817_Stomias_longibarbatus_COI5P_MH777671	Stomias longibarbatus	Stomias longibarbatus		no	PASSED QC
769	COI5P		Stomiidae	Stomiinae 1	Stomias	longibarbatus	Stomiidae_Stomiinae_DPND321517_Stomias_longibarbatus_COI5P_MH777634	Stomias longibarbatus	Stomias longibarbatus		no	PASSED QC
770	COI5P		Stomiidae	Stomiinae 1	Stomias	longibarbatus	Stomiidae_Stomiinae_DSSAF76211_Stomias_longibarbatus_COI5P	Stomias longibarbatus	Stomias longibarbatus		no	PASSED QC
771	COI5P		Stomiidae	Stomiinae 1	Stomias	longibarbatus	Stomiidae_Stomiinae_MFLE13512_Stomias_longibarbatus_COI5P	Stomias longibarbatus	Stomias longibarbatus		no	PASSED QC
772	COI5P		Stomiidae	Stomiinae 1	Stomias	atriventer	Stomiidae_Stomiinae_ANGBF4559119_Stomias_atriventer_COI5P_NC_037248	Stomias atriventer 1	Stomias atriventer		Species polyphyletic in COI tree	PASSED QC
773	COI5P		Stomiidae	Stomiinae 1	Stomias	atriventer	Stomiidae_Stomiinae_ANGBF4559019_Stomias_atriventer_COI5P_KF768177	Stomias atriventer 1	Stomias atriventer		Species polyphyletic in COI tree	PASSED QC
774	COI5P		Stomiidae	Stomiinae 1	Stomias	atriventer	Stomiidae_Stomiinae_FMV71113_Stomias_atriventer_COI5P_KF918977	Stomias atriventer 1	Stomias atriventer		Species polyphyletic in COI tree	PASSED QC
775	COI5P		Stomiidae	Stomiinae 1	Stomias	atriventer	Stomiidae_Stomiinae_FMV48011_Stomias_atriventer_COI5P_JQ354508	Stomias atriventer 1	Stomias atriventer		Species polyphyletic in COI tree	PASSED QC
776	COI5P		Stomiidae	Stomiinae 1	Stomias	atriventer	Stomiidae_Stomiinae_ANGBF853912_Stomias_atriventer_COI5P_GQ860376	Stomias atriventer 1	Stomias atriventer		Species polyphyletic in COI tree	PASSED QC
777	COI5P		Stomiidae	Stomiinae 1	Stomias	atriventer	Stomiidae_Stomiinae_MFC20308_Stomias_atriventer_COI5P_GU440538	Stomias atriventer 1	Stomias atriventer		Species polyphyletic in COI tree	PASSED QC
778	COI5P		Stomiidae	Stomiinae 1	Stomias	boa	Stomiidae_Stomiinae_FOAN132912_Stomias_boa_COI5P	Stomias boa/gracillis	Stomias boa		no	PASSED QC
779	COI5P		Stomiidae	Stomiinae 1	Stomias	boa	Stomiidae_Stomiinae_DSSAF76811_Stomias_boa_COI5P_JN312423	Stomias boa/gracillis	Stomias boa		no	PASSED QC
780	EPLATE		Stomiidae	Stomiinae 1	Stomias	gracilis	Stomiidae_Stomiinae_Stomias_gracilis_EPLATE_53_F12	Stomias boa/gracillis	Stomias gracilis		no	PASSED QC	yes	no	attribute uncertainty to this terminal/keep name becuase of outrgrouping phenomenon
781	COI5P		Stomiidae	Stomiinae 1	Stomias	boa	Stomiidae_Stomiinae_FOAK04910_Stomias_boa_COI5P_HQ563994	Stomias boa/gracillis	Stomias boa		no	PASSED QC
782	COI5P		Stomiidae	Stomiinae 1	Stomias	boa	Stomiidae_Stomiinae_FOAN143312_Stomias_boa_COI5P	Stomias boa/gracillis	Stomias boa		no	PASSED QC
783	COI5P		Stomiidae	Stomiinae 1	Stomias	boa	Stomiidae_Stomiinae_DSSAF76711_Stomias_boa_COI5P_JN312422	Stomias boa/gracillis	Stomias boa		no	PASSED QC
784	COI5P		Stomiidae	Stomiinae 1	Stomias	boa	Stomiidae_Stomiinae_FOAQ39321_Stomias_boa_COI5P	Stomias boa/gracillis	Stomias boa		no	PASSED QC
785	COI5P		Stomiidae	Stomiinae 1	Stomias	-	Stomiidae_Stomiinae_FOAO235620_Stomias_COI5P	Stomias boa/gracillis	Stomias -	not	Not identified to species level	FAILED QC
786	EPLATE		Stomiidae	Stomiinae 2	Stomias	boa	Stomiidae_stomiinae_Stomas_boa_EPLATE_24_B12	Stomias boa/gracillis	Stomias boa		no	PASSED QC
786	COI5P		Stomiidae	Stomiinae 3	Stomias	gracilis	Stomiidae_Stomiinae_FOAE22206_Stomias_gracilis_COI5P_JN640745	Stomias boa/gracillis	Stomias gracilis		no	PASSED QC
788	COI5P		Stomiidae	Stomiinae 1	Stomias	sp	Stomiidae_Stomiinae_FNZ31606_Stomias_sp__COI5P	Stomias boa/gracillis	Stomias sp	not	Not identified to species level	FAILED QC
789	COI5P		Stomiidae	Stomiinae 1	Stomias	-	Stomiidae_Stomiinae_FOAQ32621_Stomias_COI5P	Stomias boa/gracillis	Stomias -	not	Not identified to species level	FAILED QC
790	COI5P		Stomiidae	Stomiinae 1	Stomias	gracilis	Stomiidae_Stomiinae_FOAQ32721_Stomias_gracilis_COI5P	Stomias boa/gracillis	Stomias gracilis		no	PASSED QC
791	COI5P		Stomiidae	Stomiinae 1	Stomias	gracilis	Stomiidae_Stomiinae_FOAQ32821_Stomias_gracilis_COI5P	Stomias boa/gracillis	Stomias gracilis		no	PASSED QC
792	COI5P		Stomiidae	Stomiinae 1	Stomias	gracilis	Stomiidae_Stomiinae_FOAQ50421_Stomias_gracilis_COI5P	Stomias boa/gracillis	Stomias gracilis		no	PASSED QC
793	COI5P		Stomiidae	Stomiinae 1	Stomias	gracilis	Stomiidae_Stomiinae_FOAQ51521_Stomias_gracilis_COI5P	Stomias boa/gracillis	Stomias gracilis		no	PASSED QC
794	COI5P		Stomiidae	Stomiinae 1	Stomias	boa	Stomiidae_Stomiinae_FARAN31914_Stomias_boa_boa_COI5P	Stomias boa/gracillis	Stomias boa		no	PASSED QC
795	COI5P		Stomiidae	Stomiinae 1	Stomias	gracilis	Stomiidae_Stomiinae_FOAG63808_Stomias_gracilis_COI5P_JN640744	Stomias boa/gracillis	Stomias gracilis		no	PASSED QC
796	COI5P		Stomiidae	Stomiinae 1	Stomias	gracilis	Stomiidae_Stomiinae_FOAQ32921_Stomias_gracilis_COI5P	Stomias boa/gracillis	Stomias gracilis		no	PASSED QC
797	COI5P		Stomiidae	Stomiinae 1	Stomias	gracilis	Stomiidae_Stomiinae_FOAQ33021_Stomias_gracilis_COI5P	Stomias boa/gracillis	Stomias gracilis		no	PASSED QC
798	COI5P		Stomiidae	Stomiinae 1	Stomias	gracilis	Stomiidae_Stomiinae_GBMNB941020_Stomias_gracilis_COI5P_MN123507	Stomias boa/gracillis	Stomias gracilis		no	PASSED QC
799	COI5P		Stomiidae	Stomiinae 1	Stomias	boa	Stomiidae_Stomiinae_DSLAR57609_Stomias_boa_COI5P	Stomias boa/gracillis	Stomias boa		no	PASSED QC
800	COI5P		Stomiidae	Stomiinae 1	Stomias	boa	Stomiidae_Stomiinae_FOAG49308_Stomias_boa_COI5P_JN640746	Stomias boa/gracillis	Stomias boa		no	PASSED QC
801	COI5P		Stomiidae	Stomiinae 1	Stomias	boa	Stomiidae_Stomiinae_SEAMT17811_Stomias_boa_COI5P	Stomias boa/gracillis	Stomias boa		no	PASSED QC
802	COI5P		Stomiidae	Stomiinae 1	Stomias	boa	Stomiidae_Stomiinae_FOAK04210_Stomias_boa_COI5P	Stomias boa/gracillis	Stomias boa		no	PASSED QC
803	COI5P		Stomiidae	Stomiinae 1	Stomias	boa	Stomiidae_Stomiinae_FOAK04310_Stomias_boa_COI5P_HQ563988	Stomias boa/gracillis	Stomias boa		no	PASSED QC
804	COI5P		Stomiidae	Stomiinae 1	Stomias	boa	Stomiidae_Stomiinae_FNZ01306_Stomias_boa_boa_COI5P	Stomias boa/gracillis	Stomias boa		no	PASSED QC
805	COI5P		Stomiidae	Stomiinae 1	Stomias	boa	Stomiidae_Stomiinae_FNZ01506_Stomias_boa_boa_COI5P	Stomias boa/gracillis	Stomias boa		no	PASSED QC
806	COI5P		Stomiidae	Stomiinae 1	Stomias	boa	Stomiidae_Stomiinae_FOAK04410_Stomias_boa_COI5P_HQ563989	Stomias boa/gracillis	Stomias boa		no	PASSED QC
807	COI5P		Stomiidae	Stomiinae 1	Stomias	boa	Stomiidae_Stomiinae_FNZ01206_Stomias_boa_boa_COI5P	Stomias boa/gracillis	Stomias boa		no	PASSED QC
808	COI5P		Stomiidae	Stomiinae 1	Stomias	boa	Stomiidae_Stomiinae_FOAK04710_Stomias_boa_COI5P_HQ563992	Stomias boa/gracillis	Stomias boa		no	PASSED QC
809	COI5P		Stomiidae	Stomiinae 1	Stomias	boa	Stomiidae_Stomiinae_FOAK04610_Stomias_boa_COI5P_HQ563991	Stomias boa/gracillis	Stomias boa		no	PASSED QC
810	COI5P		Stomiidae	Stomiinae 1	Stomias	boa	Stomiidae_Stomiinae_FOAK04510_Stomias_boa_COI5P_HQ563990	Stomias boa/gracillis	Stomias boa		no	PASSED QC
811	COI5P		Stomiidae	Stomiinae 1	Stomias	boa	Stomiidae_Stomiinae_FOAN134312_Stomias_boa_COI5P	Stomias boa/gracillis	Stomias boa		no	PASSED QC
812	COI5P		Stomiidae	Stomiinae 1	Stomias	boa	Stomiidae_Stomiinae_GBMNB940920_Stomias_boa_COI5P_MN123506	Stomias boa/gracillis	Stomias boa		no	PASSED QC
813	COI5P		Stomiidae	Stomiinae 1	Stomias	boa	Stomiidae_Stomiinae_FNZ01406_Stomias_boa_boa_COI5P	Stomias boa/gracillis	Stomias boa		no	PASSED QC
814	COI5P		Stomiidae	Stomiinae 1	Stomias	boa	Stomiidae_Stomiinae_FOAK04810_Stomias_boa_COI5P_HQ563993	Stomias boa/gracillis	Stomias boa		no	PASSED QC
815	COI5P		Stomiidae	Stomiinae 1	Stomias	boa	Stomiidae_Stomiinae_FNZ01106_Stomias_boa_boa_COI5P	Stomias boa/gracillis	Stomias boa		no	PASSED QC
816	COI5P		Stomiidae	Stomiinae 1	Stomias	boa	Stomiidae_Stomiinae_SCFAC82406_Stomias_boa_COI5P_KY033950	Stomias boa/gracillis	Stomias boa		no	PASSED QC
817	COI5P		Stomiidae	Stomiinae 1	Stomias	boa	Stomiidae_Stomiinae_SCAFB49707_Stomias_boa_COI5P_KY033956	Stomias boa/gracillis	Stomias boa		no	PASSED QC
818	COI5P		Stomiidae	Stomiinae 1	Stomias	boa	Stomiidae_Stomiinae_SCAFB83307_Stomias_boa_COI5P_KY033958	Stomias boa/gracillis	Stomias boa		no	PASSED QC
819	COI5P		Stomiidae	Stomiinae 1	Stomias	boa	Stomiidae_Stomiinae_SCFAD25309_Stomias_boa_COI5P	Stomias boa/gracillis	Stomias boa		no	PASSED QC
820	COI5P		Stomiidae	Stomiinae 1	Stomias	boa	Stomiidae_Stomiinae_CMNAF07906_Stomias_boa_boa_COI5P	Stomias boa/gracillis	Stomias boa		no	PASSED QC
821	COI5P		Stomiidae	Stomiinae 1	Stomias	boa	Stomiidae_Stomiinae_SCAFB82707_Stomias_boa_COI5P_KY033957	Stomias boa/gracillis	Stomias boa		no	PASSED QC
822	COI5P		Stomiidae	Stomiinae 1	Stomias	boa	Stomiidae_Stomiinae_GLF17214_Stomias_boa_COI5P	Stomias boa/gracillis	Stomias boa		no	PASSED QC
823	COI5P		Stomiidae	Stomiinae 1	Stomias	boa	Stomiidae_Stomiinae_SCFAC30306_Stomias_boa_COI5P_KY033951	Stomias boa/gracillis	Stomias boa		no	PASSED QC
824	COI5P		Stomiidae	Stomiinae 1	Stomias	boa	Stomiidae_Stomiinae_MAECO54309_Stomias_boa_ferox_COI5P	Stomias boa/gracillis	Stomias boa		no	PASSED QC
825	COI5P		Stomiidae	Stomiinae 1	Stomias	boa	Stomiidae_Stomiinae_MAECO36506_Stomias_boa_COI5P_EU148335	Stomias boa/gracillis	Stomias boa		no	PASSED QC
826	COI5P		Stomiidae	Stomiinae 1	Stomias	boa	Stomiidae_Stomiinae_MAECO54109_Stomias_boa_ferox_COI5P	Stomias boa/gracillis	Stomias boa		no	PASSED QC
827	COI5P		Stomiidae	Stomiinae 1	Stomias	boa	Stomiidae_Stomiinae_SCAFB26807_Stomias_boa_COI5P_KY033953	Stomias boa/gracillis	Stomias boa		no	PASSED QC
828	COI5P		Stomiidae	Stomiinae 1	Stomias	boa	Stomiidae_Stomiinae_SCFAD25209_Stomias_boa_COI5P	Stomias boa/gracillis	Stomias boa		no	PASSED QC
829	COI5P		Stomiidae	Stomiinae 1	Stomias	boa	Stomiidae_Stomiinae_CMNAF07606_Stomias_boa_boa_COI5P	Stomias boa/gracillis	Stomias boa		no	PASSED QC
830	COI5P		Stomiidae	Stomiinae 1	Stomias	boa	Stomiidae_Stomiinae_SCAFB55307_Stomias_boa_COI5P	Stomias boa/gracillis	Stomias boa		no	PASSED QC
831	COI5P		Stomiidae	Stomiinae 1	Stomias	boa	Stomiidae_Stomiinae_SCAFB52607_Stomias_boa_COI5P_KY033954	Stomias boa/gracillis	Stomias boa		no	PASSED QC
832	COI5P		Stomiidae	Stomiinae 1	Stomias	boa	Stomiidae_Stomiinae_SCAFB50707_Stomias_boa_COI5P	Stomias boa/gracillis	Stomias boa		no	PASSED QC
833	COI5P		Stomiidae	Stomiinae 1	Stomias	boa	Stomiidae_Stomiinae_UKFBK11308_Stomias_boa_COI5P_KF930474	Stomias boa/gracillis	Stomias boa		no	PASSED QC
834	COI5P		Stomiidae	Stomiinae 1	Stomias	boa	Stomiidae_Stomiinae_SCFAD25609_Stomias_boa_COI5P	Stomias boa/gracillis	Stomias boa		no	PASSED QC
835	COI5P		Stomiidae	Stomiinae 1	Stomias	boa	Stomiidae_Stomiinae_SCAFB52707_Stomias_boa_COI5P_KY033955	Stomias boa/gracillis	Stomias boa		no	PASSED QC
836	COI5P		Stomiidae	Stomiinae 1	Stomias	boa	Stomiidae_Stomiinae_BCOLL28306_Stomias_boa_ferox_COI5P	Stomias boa/gracillis	Stomias boa		no	PASSED QC
837	COI5P		Stomiidae	Stomiinae 1	Stomias	boa	Stomiidae_Stomiinae_SCAFB83407_Stomias_boa_COI5P_KY033959	Stomias boa/gracillis	Stomias boa		no	PASSED QC
838	COI5P		Stomiidae	Stomiinae 1	Stomias	boa	Stomiidae_Stomiinae_MAECO32906_Stomias_boa_COI5P_EU148336	Stomias boa/gracillis	Stomias boa		no	PASSED QC
839	COI5P		Stomiidae	Stomiinae 1	Stomias	boa	Stomiidae_Stomiinae_ANGBF4559419_Stomias_boa_COI5P_MH378634	Stomias boa/gracillis	Stomias boa		no	PASSED QC
840	COI5P		Stomiidae	Stomiinae 1	Stomias	boa	Stomiidae_Stomiinae_MAECO21806_Stomias_boa_COI5P_EU148337	Stomias boa/gracillis	Stomias boa		no	PASSED QC
841	COI5P		Stomiidae	Stomiinae 1	Stomias	boa	Stomiidae_Stomiinae_ANGBF4559319_Stomias_boa_COI5P_MH378628	Stomias boa/gracillis	Stomias boa		no	PASSED QC
842	COI5P		Stomiidae	Stomiinae 1	Stomias	boa	Stomiidae_Stomiinae_BIM62419_Stomias_boa_COI5P	Stomias boa/gracillis	Stomias boa		no	PASSED QC
843	COI5P		Stomiidae	Stomiinae 1	Stomias	boa	Stomiidae_Stomiinae_MAECO54209_Stomias_boa_ferox_COI5P	Stomias boa/gracillis	Stomias boa		no	PASSED QC
844	COI5P		Stomiidae	Stomiinae 1	Stomias	boa	Stomiidae_Stomiinae_ANGBF4559219_Stomias_boa_COI5P_MH378625	Stomias boa/gracillis	Stomias boa		no	PASSED QC
845	COI5P		Stomiidae	Stomiinae 1	Stomias	boa	Stomiidae_Stomiinae_SCFAC66806_Stomias_boa_COI5P_KY033952	Stomias boa/gracillis	Stomias boa		no	PASSED QC
846	COI5P		Stomiidae	Stomiinae 1	Stomias	boa	Stomiidae_Stomiinae_GLF28216_Stomias_boa_COI5P	Stomias boa/gracillis	Stomias boa		no	PASSED QC
847	COI5P		Stomiidae	Stomiinae 1	Stomias	boa	Stomiidae_Stomiinae_FCFMT21409_Stomias_boa_COI5P_KJ709928	Stomias boa/gracillis	Stomias boa		no	PASSED QC
848	COI5P		Stomiidae	Stomiinae 1	Stomias	boa	Stomiidae_Stomiinae_FCFMT28009_Stomias_boa_COI5P_KJ709927	Stomias boa/gracillis	Stomias boa		no	PASSED QC
849	COI5P		Stomiidae	Stomiinae 1	Stomias	boa	Stomiidae_Stomiinae_MAECO54409_Stomias_boa_ferox_COI5P	Stomias boa/gracillis	Stomias boa		no	PASSED QC
850	COI5P		Stomiidae	Chauliodontinae 1	Chauliodus	sloani	Stomiidae_Chauliodontinae_DSSAF04011_Chauliodus_sloani_COI5P_JN311779	Chauliodus 1 sloani 1	Chauliodus sloani		Species polyphyletic in COI tree	PASSED QC
851	EPLATE		Stomiidae	Stomiinae 1	Stomias	boa	Chauliodus_sloani_EPLATE_18_A09	Chauliodus 1 sloani 1	Chauliodus slonai		mis ID	FAILED QC*	yes	rename with uncertainty (genus level is fine)	attribute uncertainty to this terminal/keep name becuase of outrgrouping phenomenon
852	COI5P		Stomiidae	Chauliodontinae 1	Chauliodus	sloani	Stomiidae_Chauliodontinae_DSSAF03811_Chauliodus_sloani_COI5P	Chauliodus sloani 1	Chauliodus sloani		no	PASSED QC
853	COI5P		Stomiidae	Chauliodontinae 1	Chauliodus	sloani	Stomiidae_Chauliodontinae_DSSAF03911_Chauliodus_sloani_COI5P_JN311778	Chauliodus sloani 1	Chauliodus sloani		no	PASSED QC
854	COI5P		Stomiidae	Chauliodontinae 1	Chauliodus	sloani	Stomiidae_Chauliodontinae_DSSAF03711_Chauliodus_sloani_COI5P_JN311777	Chauliodus sloani 1	Chauliodus sloani		no	PASSED QC
855	COI5P		Stomiidae	Chauliodontinae 1	Chauliodus	sp	Stomiidae_Chauliodontinae_GBMND6915921_Chauliodus_sp__DPND_4694_COI5P_MT420326	Chauliodus sloani 1	Chauliodus sp	not	Not identified to species level	FAILED QC
856	COI5P		Stomiidae	Chauliodontinae 1	Chauliodus	sp	Stomiidae_Chauliodontinae_GBMND6915621_Chauliodus_sp__DPND_4579R_COI5P_MT420323	Chauliodus sloani 1	Chauliodus sp	not	Not identified to species level	FAILED QC
857	COI5P		Stomiidae	Chauliodontinae 1	Chauliodus	sp	Stomiidae_Chauliodontinae_GBMND6911521_Chauliodus_sp__DPND_1997_COI5P_MT420282	Chauliodus sloani 1	Chauliodus sp	not	Not identified to species level	FAILED QC
858	COI5P		Stomiidae	Chauliodontinae 1	Chauliodus	sp	Stomiidae_Chauliodontinae_GBMND6910621_Chauliodus_sp__DPND_1556_COI5P_MT420273	Chauliodus sloani 1	Chauliodus sp	not	Not identified to species level	FAILED QC
859	COI5P		Stomiidae	Chauliodontinae 1	Eustomias	hypopsilus	Stomiidae_Melanostomiinae_DPND184116_Eustomias_hypopsilus_COI5P	Chauliodus sloani 1	Eustomias hypopsilus		mis ID	FAILED QC
860	COI5P		Stomiidae	Chauliodontinae 1	Chauliodus	sp	Stomiidae_Chauliodontinae_GBMND6911321_Chauliodus_sp__DPND_1896_COI5P_MT420280	Chauliodus sloani 1	Chauliodus sp	not	Not identified to species level	FAILED QC
861	COI5P		Stomiidae	Chauliodontinae 1	Chauliodus	sp	Stomiidae_Chauliodontinae_GBMND6910721_Chauliodus_sp__DPND_1557_COI5P_MT420274	Chauliodus sloani 1	Chauliodus sp	not	Not identified to species level	FAILED QC
862	COI5P		Stomiidae	Chauliodontinae 1	Chauliodus	sp	Stomiidae_Chauliodontinae_GBMND6910521_Chauliodus_sp__DPND_1241_COI5P_MT420272	Chauliodus sloani 1	Chauliodus sp	not	Not identified to species level	FAILED QC
863	COI5P		Stomiidae	Chauliodontinae 1	Chauliodus	sp	Stomiidae_Chauliodontinae_GBMND6914721_Chauliodus_sp__DPND_4138_COI5P_MT420314	Chauliodus sloani 1	Chauliodus sp	not	Not identified to species level	FAILED QC
864	COI5P		Stomiidae	Chauliodontinae 1	Chauliodus	sloani	Stomiidae_Chauliodontinae_FNZA14707_Chauliodus_sloani_COI5P	Chauliodus sloani 1	Chauliodus sloani		no	PASSED QC
865	COI5P		Stomiidae	Chauliodontinae 1	Chauliodus	sp	Stomiidae_Chauliodontinae_GBMND6916221_Chauliodus_sp__DPND_4736_COI5P_MT420329	Chauliodus sloani 1	Chauliodus sp	not	Not identified to species level	FAILED QC
866	COI5P		Stomiidae	Chauliodontinae 1	Chauliodus	sp	Stomiidae_Chauliodontinae_GBMND6911121_Chauliodus_sp__DPND_1877_COI5P_MT420278	Chauliodus sloani 1	Chauliodus sp	not	Not identified to species level	FAILED QC
867	COI5P		Stomiidae	Chauliodontinae 1	Chauliodus	sp	Stomiidae_Chauliodontinae_GBMND6913321_Chauliodus_sp__DPND_3505F_COI5P_MT420300	Chauliodus sloani 1	Chauliodus sp	not	Not identified to species level	FAILED QC
868	COI5P		Stomiidae	Chauliodontinae 1	Chauliodus	sp	Stomiidae_Chauliodontinae_GBMND6917321_Chauliodus_sp__DPND_5398_COI5P_MT420340	Chauliodus sloani 1	Chauliodus sp	not	Not identified to species level	FAILED QC
869	COI5P		Stomiidae	Chauliodontinae 1	Chauliodus	sp	Stomiidae_Chauliodontinae_GBMND6918921_Chauliodus_sp__DPND_5741_COI5P_MT420356	Chauliodus sloani 1	Chauliodus sp	not	Not identified to species level	FAILED QC
870	COI5P		Stomiidae	Chauliodontinae 1	Chauliodus	sp	Stomiidae_Chauliodontinae_GBMND6912121_Chauliodus_sp__DPND_2260_COI5P_MT420288	Chauliodus sloani 1	Chauliodus sp	not	Not identified to species level	FAILED QC
871	COI5P		Stomiidae	Chauliodontinae 1	Chauliodus	sp	Stomiidae_Chauliodontinae_GBMND6912721_Chauliodus_sp__DPND_2731_COI5P_MT420294	Chauliodus sloani 1	Chauliodus sp	not	Not identified to species level	FAILED QC
872	COI5P		Stomiidae	Chauliodontinae 1	Chauliodus	sp	Stomiidae_Chauliodontinae_GBMND6915021_Chauliodus_sp__DPND_4278_COI5P_MT420317	Chauliodus sloani 1	Chauliodus sp	not	Not identified to species level	FAILED QC
873	COI5P		Stomiidae	Chauliodontinae 1	Chauliodus	sp	Stomiidae_Chauliodontinae_GBMND6916021_Chauliodus_sp__DPND_4695_COI5P_MT420327	Chauliodus sloani 1	Chauliodus sp	not	Not identified to species level	FAILED QC
874	COI5P		Stomiidae	Chauliodontinae 1	Chauliodus	sp	Stomiidae_Chauliodontinae_GBMND6917521_Chauliodus_sp__DPND_5427_COI5P_MT420342	Chauliodus sloani 1	Chauliodus sp	not	Not identified to species level	FAILED QC
875	COI5P		Stomiidae	Chauliodontinae 1	Chauliodus	sp	Stomiidae_Chauliodontinae_GBMND6917821_Chauliodus_sp__DPND_5500_COI5P_MT420345	Chauliodus sloani 1	Chauliodus sp	not	Not identified to species level	FAILED QC
876	COI5P		Stomiidae	Chauliodontinae 1	Chauliodus	sloani	Stomiidae_Chauliodontinae_FCFMT19109_Chauliodus_sloani_COI5P_KJ709727	Chauliodus sloani 1	Chauliodus sloani		no	PASSED QC
877	COI5P		Stomiidae	Chauliodontinae 1	Chauliodus	sloani	Stomiidae_Chauliodontinae_FNZA14807_Chauliodus_sloani_COI5P	Chauliodus sloani 1	Chauliodus sloani		no	PASSED QC
878	COI5P		Stomiidae	Chauliodontinae 1	Chauliodus	sloani	Stomiidae_Chauliodontinae_BIM33713_Chauliodus_sloani_COI5P	Chauliodus sloani 1	Chauliodus sloani		no	PASSED QC
879	COI5P		Stomiidae	Chauliodontinae 1	Chauliodus	sp	Stomiidae_Chauliodontinae_GBMND6917421_Chauliodus_sp__DPND_5426_COI5P_MT420341	Chauliodus sloani 1	Chauliodus sp	not	Not identified to species level	FAILED QC
880	COI5P		Stomiidae	Chauliodontinae 1	Chauliodus	sp	Stomiidae_Chauliodontinae_GBMND6915221_Chauliodus_sp__DPND_4528_COI5P_MT420319	Chauliodus sloani 1	Chauliodus sp	not	Not identified to species level	FAILED QC
881	COI5P		Stomiidae	Chauliodontinae 1	Chauliodus	sloani	Stomiidae_Chauliodontinae_CSFOM02010_Chauliodus_sloani_COI5P_KJ709495	Chauliodus sloani 1	Chauliodus sloani		no	PASSED QC
882	COI5P		Stomiidae	Chauliodontinae 1	Chauliodus	sloani	Stomiidae_Chauliodontinae_FOAK03910_Chauliodus_sloani_COI5P_HQ563986	Chauliodus sloani 1	Chauliodus sloani		no	PASSED QC
883	COI5P		Stomiidae	Chauliodontinae 1	Chauliodus	sp	Stomiidae_Chauliodontinae_GBMND6912521_Chauliodus_sp__DPND_2528_COI5P_MT420292	Chauliodus sloani 1	Chauliodus sp	not	Not identified to species level	FAILED QC
884	COI5P		Stomiidae	Chauliodontinae 1	Chauliodus	sloani	Stomiidae_Chauliodontinae_SCFAC31306_Chauliodus_sloani_COI5P	Chauliodus sloani 1	Chauliodus sloani		no	PASSED QC
885	COI5P		Stomiidae	Chauliodontinae 1	Chauliodus	sloani	Stomiidae_Chauliodontinae_FNZ84106_Chauliodus_sloani_COI5P	Chauliodus sloani 1	Chauliodus sloani		no	PASSED QC
886	COI5P		Stomiidae	Chauliodontinae 1	Chauliodus	sloani	Stomiidae_Chauliodontinae_FOAO41115_Chauliodus_sloani_COI5P	Chauliodus sloani 1	Chauliodus sloani		no	PASSED QC
887	COI5P		Stomiidae	Chauliodontinae 1	Chauliodus	sloani	Stomiidae_Chauliodontinae_FOAK04010_Chauliodus_sloani_COI5P	Chauliodus sloani 1	Chauliodus sloani		no	PASSED QC
888	COI5P		Stomiidae	Chauliodontinae 1	Chauliodus	sloani	Stomiidae_Chauliodontinae_SCFAC67006_Chauliodus_sloani_COI5P	Chauliodus sloani 1	Chauliodus sloani		no	PASSED QC
889	COI5P		Stomiidae	Chauliodontinae 1	Chauliodus	sloani	Stomiidae_Chauliodontinae_FOAO83915_Chauliodus_sloani_COI5P	Chauliodus sloani 1	Chauliodus sloani		no	PASSED QC
890	COI5P		Stomiidae	Chauliodontinae 1	Chauliodus	sloani	Stomiidae_Chauliodontinae_SCFAC32506_Chauliodus_sloani_COI5P	Chauliodus sloani 1	Chauliodus sloani		no	PASSED QC
891	COI5P		Stomiidae	Chauliodontinae 1	Chauliodus	sloani	Stomiidae_Chauliodontinae_SCFAC66706_Chauliodus_sloani_COI5P_KY033883	Chauliodus sloani 1	Chauliodus sloani		no	PASSED QC
892	COI5P		Stomiidae	Chauliodontinae 1	Chauliodus	sloani	Stomiidae_Chauliodontinae_FNZA14607_Chauliodus_sloani_COI5P	Chauliodus sloani 1	Chauliodus sloani		no	PASSED QC
893	COI5P		Stomiidae	Chauliodontinae 1	Chauliodus	sp	Stomiidae_Chauliodontinae_GBMND6914921_Chauliodus_sp__DPND_4212_COI5P_MT420316	Chauliodus sloani 1	Chauliodus sp	not	Not identified to species level	FAILED QC
894	COI5P		Stomiidae	Chauliodontinae 1	Chauliodus	sp	Stomiidae_Chauliodontinae_GBMND6914421_Chauliodus_sp__DPND_4119_COI5P_MT420311	Chauliodus sloani 1	Chauliodus sp	not	Not identified to species level	FAILED QC
895	COI5P		Stomiidae	Chauliodontinae 1	Chauliodus	sloani	Stomiidae_Chauliodontinae_BIM62319_Chauliodus_sloani_COI5P	Chauliodus sloani 1	Chauliodus sloani		no	PASSED QC
896	COI5P		Stomiidae	Chauliodontinae 1	Chauliodus	sloani	Stomiidae_Chauliodontinae_SCFAC60106_Chauliodus_sloani_COI5P	Chauliodus sloani 1	Chauliodus sloani		no	PASSED QC
897	COI5P		Stomiidae	Chauliodontinae 1	Chauliodus	sloani	Stomiidae_Chauliodontinae_SCFAD27709_Chauliodus_sloani_COI5P	Chauliodus sloani 1	Chauliodus sloani		no	PASSED QC
898	COI5P		Stomiidae	Chauliodontinae 1	Chauliodus	sloani	Stomiidae_Chauliodontinae_BACQ17316_Chauliodus_sloani_COI5P	Chauliodus sloani 1	Chauliodus sloani		no	PASSED QC
899	COI5P		Stomiidae	Chauliodontinae 1	Chauliodus	sloani	Stomiidae_Chauliodontinae_SCFAC67106_Chauliodus_sloani_COI5P_KY033880	Chauliodus sloani 1	Chauliodus sloani		no	PASSED QC
900	COI5P		Stomiidae	Chauliodontinae 1	Chauliodus	sloani	Stomiidae_Chauliodontinae_SCFAC60206_Chauliodus_sloani_COI5P	Chauliodus sloani 1	Chauliodus sloani		no	PASSED QC
901	COI5P		Stomiidae	Chauliodontinae 1	Chauliodus	sloani	Stomiidae_Chauliodontinae_GLF08514_Chauliodus_sloani_COI5P	Chauliodus sloani 1	Chauliodus sloani		no	PASSED QC
902	COI5P		Stomiidae	Chauliodontinae 1	Chauliodus	sloani	Stomiidae_Chauliodontinae_UKFBI68608_Chauliodus_sloani_COI5P_KF929726	Chauliodus sloani 1	Chauliodus sloani		no	PASSED QC
903	COI5P		Stomiidae	Chauliodontinae 1	Chauliodus	sloani	Stomiidae_Chauliodontinae_FOAK04110_Chauliodus_sloani_COI5P_HQ563987	Chauliodus sloani 1	Chauliodus sloani		no	PASSED QC
904	COI5P		Stomiidae	Chauliodontinae 1	Chauliodus	sloani	Stomiidae_Chauliodontinae_FOAK03810_Chauliodus_sloani_COI5P	Chauliodus sloani 1	Chauliodus sloani		no	PASSED QC
905	COI5P		Stomiidae	Chauliodontinae 1	Chauliodus	sloani	Stomiidae_Chauliodontinae_SCFAD27809_Chauliodus_sloani_COI5P	Chauliodus sloani 1	Chauliodus sloani		no	PASSED QC
906	COI5P		Stomiidae	Chauliodontinae 1	Chauliodus	sloani	Stomiidae_Chauliodontinae_MAECO05606_Chauliodus_sloani_COI5P_EU148114	Chauliodus sloani 1	Chauliodus sloani		no	PASSED QC
907	COI5P		Stomiidae	Chauliodontinae 1	Chauliodus	sloani	Stomiidae_Chauliodontinae_SCFAD38709_Chauliodus_sloani_COI5P	Chauliodus sloani 1	Chauliodus sloani		no	PASSED QC
908	COI5P		Stomiidae	Chauliodontinae 1	Chauliodus	sloani	Stomiidae_Chauliodontinae_ANGBF778012_Chauliodus_sloani_COI5P_AB639856	Chauliodus sloani 1	Chauliodus sloani		no	PASSED QC
909	COI5P		Stomiidae	Chauliodontinae 1	Chauliodus	sloani	Stomiidae_Chauliodontinae_DSFSG79412_Chauliodus_sloani_COI5P_KF489532	Chauliodus sloani 1	Chauliodus sloani		no	PASSED QC
910	COI5P		Stomiidae	Chauliodontinae 1	Chauliodus	sloani	Stomiidae_Chauliodontinae_FOAK03710_Chauliodus_sloani_COI5P_HQ563985	Chauliodus sloani 1	Chauliodus sloani		no	PASSED QC
911	COI5P		Stomiidae	Chauliodontinae 1	Chauliodus	sloani	Stomiidae_Chauliodontinae_DSSAF04411_Chauliodus_sloani_COI5P_JN311782	Chauliodus sloani 1	Chauliodus sloani		no	PASSED QC
912	COI5P		Stomiidae	Chauliodontinae 1	Chauliodus	sloani	Stomiidae_Chauliodontinae_DSFSG80512_Chauliodus_sloani_COI5P_KF489531	Chauliodus sloani 1	Chauliodus sloani		no	PASSED QC
913	COI5P		Stomiidae	Chauliodontinae 1	Chauliodus	sloani	Stomiidae_Chauliodontinae_DSSAF04611_Chauliodus_sloani_COI5P_JN311784	Chauliodus sloani 1	Chauliodus sloani		no	PASSED QC
914	COI5P		Stomiidae	Chauliodontinae 1	Chauliodus	sloani	Stomiidae_Chauliodontinae_SCFAD25709_Chauliodus_sloani_COI5P	Chauliodus sloani 1	Chauliodus sloani		no	PASSED QC
915	COI5P		Stomiidae	Chauliodontinae 1	Chauliodus	sloani	Stomiidae_Chauliodontinae_MAECO05706_Chauliodus_sloani_COI5P_EU148113	Chauliodus sloani 1	Chauliodus sloani		no	PASSED QC
916	COI5P		Stomiidae	Chauliodontinae 1	Chauliodus	sloani	Stomiidae_Chauliodontinae_FMVIC35208_Chauliodus_sloani_COI5P	Chauliodus sloani 1	Chauliodus sloani		no	PASSED QC
917	COI5P		Stomiidae	Chauliodontinae 1	Chauliodus	sloani	Stomiidae_Chauliodontinae_SCAFB50907_Chauliodus_sloani_COI5P	Chauliodus sloani 1	Chauliodus sloani		no	PASSED QC
918	COI5P		Stomiidae	Chauliodontinae 1	Chauliodus	sloani	Stomiidae_Chauliodontinae_MAECO05806_Chauliodus_sloani_COI5P_EU148112	Chauliodus sloani 1	Chauliodus sloani		no	PASSED QC
919	COI5P		Stomiidae	Chauliodontinae 1	Chauliodus	sloani	Stomiidae_Chauliodontinae_SCAFB120409_Chauliodus_sloani_COI5P_KY033589	Chauliodus sloani 1	Chauliodus sloani		no	PASSED QC
920	COI5P		Stomiidae	Chauliodontinae 1	Chauliodus	sloani	Stomiidae_Chauliodontinae_SCAFB32407_Chauliodus_sloani_COI5P	Chauliodus sloani 1	Chauliodus sloani		no	PASSED QC
921	COI5P		Stomiidae	Chauliodontinae 1	Chauliodus	sloani	Stomiidae_Chauliodontinae_DSFSG81212_Chauliodus_sloani_COI5P_KF489533	Chauliodus sloani 1	Chauliodus sloani		no	PASSED QC
922	COI5P		Stomiidae	Chauliodontinae 1	Chauliodus	sloani	Stomiidae_Chauliodontinae_SCAFB97307_Chauliodus_sloani_COI5P_KY033882	Chauliodus sloani 1	Chauliodus sloani		no	PASSED QC
923	COI5P		Stomiidae	Chauliodontinae 1	Chauliodus	sp	Stomiidae_Chauliodontinae_GBMND6918421_Chauliodus_sp__DPND_5665_COI5P_MT420351	Chauliodus sloani 1	Chauliodus sp	not	Not identified to species level	FAILED QC
924	COI5P		Stomiidae	Chauliodontinae 1	Chauliodus	sloani	Stomiidae_Chauliodontinae_BIM32413_Chauliodus_sloani_COI5P	Chauliodus sloani 1	Chauliodus sloani		no	PASSED QC
925	COI5P		Stomiidae	Chauliodontinae 1	Chauliodus	sloani	Stomiidae_Chauliodontinae_MFLV71810_Chauliodus_sloani_COI5P	Chauliodus sloani 1	Chauliodus sloani		no	PASSED QC
926	COI5P		Stomiidae	Chauliodontinae 1	Chauliodus	sloani	Stomiidae_Chauliodontinae_DSSAF04511_Chauliodus_sloani_COI5P_JN311783	Chauliodus sloani 1	Chauliodus sloani		no	PASSED QC
927	COI5P		Stomiidae	Chauliodontinae 1	Chauliodus	sloani	Stomiidae_Chauliodontinae_MXFEC02214_Chauliodus_sloani_COI5P_KR086813	Chauliodus sloani 1	Chauliodus sloani		no	PASSED QC
928	COI5P		Stomiidae	Chauliodontinae 1	Chauliodus	sp	Stomiidae_Chauliodontinae_GBMND6911821_Chauliodus_sp__DPND_2097_COI5P_MT420285	Chauliodus sloani 1	Chauliodus sp	not	Not identified to species level	FAILED QC
929	COI5P		Stomiidae	Chauliodontinae 1	Chauliodus	sp	Stomiidae_Chauliodontinae_GBMND6913621_Chauliodus_sp__DPND_3774_COI5P_MT420303	Chauliodus sloani 1	Chauliodus sp	not	Not identified to species level	FAILED QC
930	COI5P		Stomiidae	Chauliodontinae 1	Chauliodus	sloani	Stomiidae_Chauliodontinae_DPND90315_Chauliodus_sloani_COI5P	Chauliodus sloani 1	Chauliodus sloani		no	PASSED QC
931	COI5P		Stomiidae	Chauliodontinae 1	Chauliodus	sp	Stomiidae_Chauliodontinae_GBMND6912821_Chauliodus_sp__DPND_2756_COI5P_MT420295	Chauliodus sloani 1	Chauliodus sp	not	Not identified to species level	FAILED QC
932	COI5P		Stomiidae	Chauliodontinae 1	Chauliodus	sp	Stomiidae_Chauliodontinae_GBMND6918621_Chauliodus_sp__DPND_5680R_COI5P_MT420353	Chauliodus sloani 1	Chauliodus sp	not	Not identified to species level	FAILED QC
933	COI5P		Stomiidae	Chauliodontinae 1	Chauliodus	sp	Stomiidae_Chauliodontinae_GBMND6914121_Chauliodus_sp__DPND_3987_COI5P_MT420308	Chauliodus sloani 1	Chauliodus sp	not	Not identified to species level	FAILED QC
934	COI5P		Stomiidae	Chauliodontinae 1	Chauliodus	sp	Stomiidae_Chauliodontinae_GBMND6914321_Chauliodus_sp__DPND_4109_COI5P_MT420310	Chauliodus sloani 1	Chauliodus sp	not	Not identified to species level	FAILED QC
935	COI5P		Stomiidae	Chauliodontinae 1	Chauliodus	sp	Stomiidae_Chauliodontinae_GBMND6917021_Chauliodus_sp__DPND_5302_COI5P_MT420337	Chauliodus sloani 1	Chauliodus sp	not	Not identified to species level	FAILED QC
936	COI5P		Stomiidae	Chauliodontinae 1	Chauliodus	sloani	Stomiidae_Chauliodontinae_BIM31913_Chauliodus_sloani_COI5P	Chauliodus sloani 1	Chauliodus sloani		no	PASSED QC
937	COI5P		Stomiidae	Chauliodontinae 1	Chauliodus	sp	Stomiidae_Chauliodontinae_GBMND6911921_Chauliodus_sp__DPND_2181_COI5P_MT420286	Chauliodus sloani 1	Chauliodus sp	not	Not identified to species level	FAILED QC
938	COI5P		Stomiidae	Chauliodontinae 1	Chauliodus	sp	Stomiidae_Chauliodontinae_GBMND6912621_Chauliodus_sp__DPND_2699_COI5P_MT420293	Chauliodus sloani 1	Chauliodus sp	not	Not identified to species level	FAILED QC
939	COI5P		Stomiidae	Chauliodontinae 1	Chauliodus	sp	Stomiidae_Chauliodontinae_GBMND6913421_Chauliodus_sp__DPND_3621_COI5P_MT420301	Chauliodus sloani 1	Chauliodus sp	not	Not identified to species level	FAILED QC
940	COI5P		Stomiidae	Chauliodontinae 1	Chauliodus	sp	Stomiidae_Chauliodontinae_GBMND6914821_Chauliodus_sp__DPND_4139_COI5P_MT420315	Chauliodus sloani 1	Chauliodus sp	not	Not identified to species level	FAILED QC
941	COI5P		Stomiidae	Chauliodontinae 1	Chauliodus	sloani	Stomiidae_Chauliodontinae_DPND81515_Chauliodus_sloani_COI5P	Chauliodus sloani 1	Chauliodus sloani		no	PASSED QC
942	COI5P		Stomiidae	Chauliodontinae 1	Chauliodus	sp	Stomiidae_Chauliodontinae_GBMND6913121_Chauliodus_sp__DPND_2813_COI5P_MT420298	Chauliodus sloani 1	Chauliodus sp	not	Not identified to species level	FAILED QC
943	COI5P		Stomiidae	Chauliodontinae 1	Chauliodus	sp	Stomiidae_Chauliodontinae_GBMND6911221_Chauliodus_sp__DPND_1895_COI5P_MT420279	Chauliodus sloani 1	Chauliodus sp	not	Not identified to species level	FAILED QC
944	COI5P		Stomiidae	Chauliodontinae 1	Chauliodus	sp	Stomiidae_Chauliodontinae_GBMND6915721_Chauliodus_sp__DPND_4649_COI5P_MT420324	Chauliodus sloani 1	Chauliodus sp	not	Not identified to species level	FAILED QC
945	COI5P		Stomiidae	Chauliodontinae 1	Chauliodus	sp	Stomiidae_Chauliodontinae_GBMND6910821_Chauliodus_sp__DPND_1605_COI5P_MT420275	Chauliodus sloani 1	Chauliodus sp	not	Not identified to species level	FAILED QC
946	COI5P		Stomiidae	Chauliodontinae 1	Chauliodus	sp	Stomiidae_Chauliodontinae_GBMND6917121_Chauliodus_sp__DPND_5334_COI5P_MT420338	Chauliodus sloani 1	Chauliodus sp	not	Not identified to species level	FAILED QC
947	COI5P		Stomiidae	Chauliodontinae 1	Chauliodus	sp	Stomiidae_Chauliodontinae_GBMND6916421_Chauliodus_sp__DPND_4946_COI5P_MT420331	Chauliodus sloani 1	Chauliodus sp	not	Not identified to species level	FAILED QC
948	COI5P		Stomiidae	Chauliodontinae 1	Chauliodus	sp	Stomiidae_Chauliodontinae_GBMND6914021_Chauliodus_sp__DPND_3938_COI5P_MT420307	Chauliodus sloani 1	Chauliodus sp	not	Not identified to species level	FAILED QC
949	COI5P		Stomiidae	Chauliodontinae 1	Chauliodus	sp	Stomiidae_Chauliodontinae_GBMND6912021_Chauliodus_sp__DPND_2208_COI5P_MT420287	Chauliodus sloani 1	Chauliodus sp	not	Not identified to species level	FAILED QC
950	COI5P		Stomiidae	Chauliodontinae 1	Chauliodus	sp	Stomiidae_Chauliodontinae_GBMND6916921_Chauliodus_sp__DPND_5126_COI5P_MT420336	Chauliodus sloani 1	Chauliodus sp	not	Not identified to species level	FAILED QC
951	COI5P		Stomiidae	Chauliodontinae 1	Chauliodus	sp	Stomiidae_Chauliodontinae_GBMND6913021_Chauliodus_sp__DPND_2788F_COI5P_MT420297	Chauliodus sloani 1	Chauliodus sp	not	Not identified to species level	FAILED QC
952	COI5P		Stomiidae	Chauliodontinae 1	Chauliodus	sp	Stomiidae_Chauliodontinae_GBMND6912921_Chauliodus_sp__DPND_2757_COI5P_MT420296	Chauliodus sloani 1	Chauliodus sp	not	Not identified to species level	FAILED QC
953	COI5P		Stomiidae	Chauliodontinae 1	Chauliodus	sloani	Stomiidae_Chauliodontinae_DPND102115_Chauliodus_sloani_COI5P	Chauliodus sloani 1	Chauliodus sloani		no	PASSED QC
954	COI5P		Stomiidae	Chauliodontinae 1	Chauliodus	sp	Stomiidae_Chauliodontinae_GBMND6915521_Chauliodus_sp__DPND_4551_COI5P_MT420322	Chauliodus sloani 1	Chauliodus sp	not	Not identified to species level	FAILED QC
955	COI5P		Stomiidae	Chauliodontinae 1	Chauliodus	sp	Stomiidae_Chauliodontinae_GBMND6913821_Chauliodus_sp__DPND_3790_COI5P_MT420305	Chauliodus sloani 1	Chauliodus sp	not	Not identified to species level	FAILED QC
956	COI5P		Stomiidae	Chauliodontinae 1	Chauliodus	sp	Stomiidae_Chauliodontinae_GBMND6916721_Chauliodus_sp__DPND_5050_COI5P_MT420334	Chauliodus sloani 1	Chauliodus sp	not	Not identified to species level	FAILED QC
957	COI5P		Stomiidae	Chauliodontinae 1	Chauliodus	sp	Stomiidae_Chauliodontinae_GBMND6918021_Chauliodus_sp__DPND_5574_COI5P_MT420347	Chauliodus sloani 1	Chauliodus sp	not	Not identified to species level	FAILED QC
958	COI5P		Stomiidae	Chauliodontinae 1	Chauliodus	sp	Stomiidae_Chauliodontinae_GBMND6913521_Chauliodus_sp__DPND_3682_COI5P_MT420302	Chauliodus sloani 1	Chauliodus sp	not	Not identified to species level	FAILED QC
959	COI5P		Stomiidae	Chauliodontinae 1	Chauliodus	sp	Stomiidae_Chauliodontinae_GBMND6915821_Chauliodus_sp__DPND_4693_COI5P_MT420325	Chauliodus sloani 1	Chauliodus sp	not	Not identified to species level	FAILED QC
960	COI5P		Stomiidae	Chauliodontinae 1	Chauliodus	sp	Stomiidae_Chauliodontinae_GBMND6910921_Chauliodus_sp__DPND_1669_COI5P_MT420276	Chauliodus sloani 1	Chauliodus sp	not	Not identified to species level	FAILED QC
961	COI5P		Stomiidae	Chauliodontinae 1	Chauliodus	sp	Stomiidae_Chauliodontinae_GBMND6916321_Chauliodus_sp__DPND_4920_COI5P_MT420330	Chauliodus sloani 1	Chauliodus sp	not	Not identified to species level	FAILED QC
962	COI5P		Stomiidae	Chauliodontinae 1	Chauliodus	sp	Stomiidae_Chauliodontinae_GBMND6917921_Chauliodus_sp__DPND_5573_COI5P_MT420346	Chauliodus sloani 1	Chauliodus sp	not	Not identified to species level	FAILED QC
963	COI5P		Stomiidae	Chauliodontinae 1	Chauliodus	sloani	Stomiidae_Chauliodontinae_MFLVI54410_Chauliodus_sloani_COI5P_HQ573663SUPPRESSED	Chauliodus sloani 1	Chauliodus sloani		no	PASSED QC
964	COI5P		Stomiidae	Chauliodontinae 1	Chauliodus	sp	Stomiidae_Chauliodontinae_GBMND6911621_Chauliodus_sp__DPND_2027_COI5P_MT420283	Chauliodus sloani 1	Chauliodus sp	not	Not identified to species level	FAILED QC
965	COI5P		Stomiidae	Chauliodontinae 1	Chauliodus	sp	Stomiidae_Chauliodontinae_GBMND6911721_Chauliodus_sp__DPND_2037_COI5P_MT420284	Chauliodus sloani 1	Chauliodus sp	not	Not identified to species level	FAILED QC
966	COI5P		Stomiidae	Chauliodontinae 1	Chauliodus	sp	Stomiidae_Chauliodontinae_GBMND6912321_Chauliodus_sp__DPND_2418_COI5P_MT420290	Chauliodus sloani 1	Chauliodus sp	not	Not identified to species level	FAILED QC
967	COI5P		Stomiidae	Chauliodontinae 1	Chauliodus	sp	Stomiidae_Chauliodontinae_GBMND6913721_Chauliodus_sp__DPND_3789_COI5P_MT420304	Chauliodus sloani 1	Chauliodus sp	not	Not identified to species level	FAILED QC
968	COI5P		Stomiidae	Chauliodontinae 1	Chauliodus	sp	Stomiidae_Chauliodontinae_GBMND6914621_Chauliodus_sp__DPND_4121_COI5P_MT420313	Chauliodus sloani 1	Chauliodus sp	not	Not identified to species level	FAILED QC
969	COI5P		Stomiidae	Chauliodontinae 1	Chauliodus	sp	Stomiidae_Chauliodontinae_GBMND6915421_Chauliodus_sp__DPND_4546_COI5P_MT420321	Chauliodus sloani 1	Chauliodus sp	not	Not identified to species level	FAILED QC
970	COI5P		Stomiidae	Chauliodontinae 1	Chauliodus	sp	Stomiidae_Chauliodontinae_GBMND6916821_Chauliodus_sp__DPND_5114_COI5P_MT420335	Chauliodus sloani 1	Chauliodus sp	not	Not identified to species level	FAILED QC
971	COI5P		Stomiidae	Chauliodontinae 1	Chauliodus	sp	Stomiidae_Chauliodontinae_GBMND6917221_Chauliodus_sp__DPND_5335_COI5P_MT420339	Chauliodus sloani 1	Chauliodus sp	not	Not identified to species level	FAILED QC
972	COI5P		Stomiidae	Chauliodontinae 1	Chauliodus	sp	Stomiidae_Chauliodontinae_GBMND6918121_Chauliodus_sp__DPND_5593_COI5P_MT420348	Chauliodus sloani 1	Chauliodus sp	not	Not identified to species level	FAILED QC
973	COI5P		Stomiidae	Chauliodontinae 1	Chauliodus	sp	Stomiidae_Chauliodontinae_GBMND6918221_Chauliodus_sp__DPND_5610_COI5P_MT420349	Chauliodus sloani 1	Chauliodus sp	not	Not identified to species level	FAILED QC
974	COI5P		Stomiidae	Chauliodontinae 1	Chauliodus	sp	Stomiidae_Chauliodontinae_GBMND6918321_Chauliodus_sp__DPND_5634_COI5P_MT420350	Chauliodus sloani 1	Chauliodus sp	not	Not identified to species level	FAILED QC
975	COI5P		Stomiidae	Chauliodontinae 1	Chauliodus	sp	Stomiidae_Chauliodontinae_GBMND6918821_Chauliodus_sp__DPND_5723_COI5P_MT420355	Chauliodus sloani 1	Chauliodus sp	not	Not identified to species level	FAILED QC
976	COI5P		Stomiidae	Chauliodontinae 1	Chauliodus	sp	Stomiidae_Chauliodontinae_GBMND6911021_Chauliodus_sp__DPND_1695_COI5P_MT420277	Chauliodus sloani 1	Chauliodus sp	not	Not identified to species level	FAILED QC
977	COI5P		Stomiidae	Chauliodontinae 1	Chauliodus	sp	Stomiidae_Chauliodontinae_GBMND6911421_Chauliodus_sp__DPND_1937_COI5P_MT420281	Chauliodus sloani 1	Chauliodus sp	not	Not identified to species level	FAILED QC
978	COI5P		Stomiidae	Chauliodontinae 1	Chauliodus	sp	Stomiidae_Chauliodontinae_GBMND6912421_Chauliodus_sp__DPND_2490_COI5P_MT420291	Chauliodus sloani 1	Chauliodus sp	not	Not identified to species level	FAILED QC
979	COI5P		Stomiidae	Chauliodontinae 1	Chauliodus	sp	Stomiidae_Chauliodontinae_GBMND6916521_Chauliodus_sp__DPND_5014R_COI5P_MT420332	Chauliodus sloani 1	Chauliodus sp	not	Not identified to species level	FAILED QC
980	COI5P		Stomiidae	Chauliodontinae 1	Chauliodus	sp	Stomiidae_Chauliodontinae_GBMND6917621_Chauliodus_sp__DPND_5467_COI5P_MT420343	Chauliodus sloani 1	Chauliodus sp	not	Not identified to species level	FAILED QC
981	COI5P		Stomiidae	Chauliodontinae 1	Chauliodus	sp	Stomiidae_Chauliodontinae_GBMND6918721_Chauliodus_sp__DPND_5682_COI5P_MT420354	Chauliodus sloani 1	Chauliodus sp	not	Not identified to species level	FAILED QC
982	COI5P		Stomiidae	Chauliodontinae 1	Chauliodus	sp	Stomiidae_Chauliodontinae_GBMND6912221_Chauliodus_sp__DPND_2387_COI5P_MT420289	Chauliodus sloani 1	Chauliodus sp	not	Not identified to species level	FAILED QC
983	COI5P		Stomiidae	Chauliodontinae 1	Chauliodus	sp	Stomiidae_Chauliodontinae_GBMND6913221_Chauliodus_sp__DPND_2958_COI5P_MT420299	Chauliodus sloani 1	Chauliodus sp	not	Not identified to species level	FAILED QC
984	COI5P		Stomiidae	Chauliodontinae 1	Chauliodus	sp	Stomiidae_Chauliodontinae_GBMND6914221_Chauliodus_sp__DPND_4008_COI5P_MT420309	Chauliodus sloani 1	Chauliodus sp	not	Not identified to species level	FAILED QC
985	COI5P		Stomiidae	Chauliodontinae 1	Chauliodus	sp	Stomiidae_Chauliodontinae_GBMND6915321_Chauliodus_sp__DPND_4529_COI5P_MT420320	Chauliodus sloani 1	Chauliodus sp	not	Not identified to species level	FAILED QC
986	COI5P		Stomiidae	Chauliodontinae 1	Chauliodus	sp	Stomiidae_Chauliodontinae_GBMND6916621_Chauliodus_sp__DPND_5015_COI5P_MT420333	Chauliodus sloani 1	Chauliodus sp	not	Not identified to species level	FAILED QC
987	COI5P		Stomiidae	Chauliodontinae 1	Chauliodus	sp	Stomiidae_Chauliodontinae_GBMND6917721_Chauliodus_sp__DPND_5468_COI5P_MT420344	Chauliodus sloani 1	Chauliodus sp	not	Not identified to species level	FAILED QC
988	COI5P		Stomiidae	Chauliodontinae 1	Chauliodus	sp	Stomiidae_Chauliodontinae_GBMND6918521_Chauliodus_sp__DPND_5675_COI5P_MT420352	Chauliodus sloani 1	Chauliodus sp	not	Not identified to species level	FAILED QC
989	COI5P		Stomiidae	Chauliodontinae 1	Chauliodus	sp	Stomiidae_Chauliodontinae_GBMND6913921_Chauliodus_sp__DPND_3937_COI5P_MT420306	Chauliodus sloani 1	Chauliodus sp	not	Not identified to species level	FAILED QC
990	COI5P		Stomiidae	Chauliodontinae 1	Chauliodus	sp	Stomiidae_Chauliodontinae_GBMND6914521_Chauliodus_sp__DPND_4120_COI5P_MT420312	Chauliodus sloani 1	Chauliodus sp	not	Not identified to species level	FAILED QC
991	COI5P		Stomiidae	Chauliodontinae 1	Chauliodus	sp	Stomiidae_Chauliodontinae_GBMND6915121_Chauliodus_sp__DPND_4465_COI5P_MT420318	Chauliodus sloani 1	Chauliodus sp	not	Not identified to species level	FAILED QC
992	COI5P		Stomiidae	Chauliodontinae 1	Chauliodus	sp	Stomiidae_Chauliodontinae_GBMND6916121_Chauliodus_sp__DPND_4717F_COI5P_MT420328	Chauliodus sloani 1	Chauliodus sp	not	Not identified to species level	FAILED QC
993	COI5P		Gonostomatidae	Gonostomatidae 2	Diplophos	australis	Gonostomatidae_FOAI90210_Diplophos_australis_COI5P_HQ563941	Diplophos australis	Diplophos australis		no	PASSED QC
994	COI5P		Gonostomatidae	Gonostomatidae 2	Diplophos	australis	Gonostomatidae_FOAI90010_Diplophos_australis_COI5P_HQ563939	Diplophos australis	Diplophos australis		no	PASSED QC
995	COI5P		Gonostomatidae	Gonostomatidae 2	Diplophos	australis	Gonostomatidae_FOAI89810_Diplophos_australis_COI5P_HQ563937	Diplophos australis	Diplophos australis		no	PASSED QC
996	EPLATE		Gonostomatidae	Gonostomatidae 2	Diplophos	australis	Gonostomatidae_Diplophos_australis_EPLATE_53_G09	Diplophos australis	Diplophos australis		no	PASSED QC
997	COI5P		Gonostomatidae	Gonostomatidae 2	Diplophos	taenia	Gonostomatidae_SAIAC12509_Diplophos_taenia_COI5P	Diplophos taenia	Diplophos taenia		no	PASSED QC
998	COI5P		Gonostomatidae	Gonostomatidae 2	Diplophos	taenia	Gonostomatidae_SAIAC15509_Diplophos_taenia_COI5P	Diplophos taenia	Diplophos taenia		no	PASSED QC
999	COI5P		Gonostomatidae	Gonostomatidae 2	Diplophos	taenia	Gonostomatidae_GBMTG15316_Diplophos_taenia_COI5P_NC_002647	Diplophos taenia	Diplophos taenia		no	PASSED QC
1000	COI5P		Gonostomatidae	Gonostomatidae 2	Diplophos	taenia	Gonostomatidae_MFC29008_Diplophos_taenia_COI5P_GU440305	Diplophos taenia	Diplophos taenia		no	PASSED QC
1001	COI5P		Gonostomatidae	Gonostomatidae 2	Diplophos	taenia	Gonostomatidae_DPND324417_Diplophos_taenia_COI5P	Diplophos taenia	Diplophos taenia		no	PASSED QC
1002	EPLATE		Gonostomatidae	Gonostomatidae 2	Diplophos	taenia	Gonostomatidae_Diplophos_taenia_EPLATE_18_F09	Diplophos taenia	Diplophos taenia		no	PASSED QC
1003	COI5P		Gonostomatidae	Gonostomatidae 2	Diplophos	taenia	Gonostomatidae_DPND327117_Diplophos_taenia_COI5P	Diplophos taenia	Diplophos taenia		no	PASSED QC
1004	COI5P		Gonostomatidae	Gonostomatidae 2	Diplophos	taenia	Gonostomatidae_DSSAF17011_Diplophos_taenia_COI5P	Diplophos taenia	Diplophos taenia		no	PASSED QC
1005	COI5P		Gonostomatidae	Gonostomatidae 2	Diplophos	taenia	Gonostomatidae_DPND326917_Diplophos_taenia_COI5P	Diplophos taenia	Diplophos taenia		no	PASSED QC
1006	COI5P		Gonostomatidae	Gonostomatidae 2	Diplophos	taenia	Gonostomatidae_DPND327017_Diplophos_taenia_COI5P	Diplophos taenia	Diplophos taenia		no	PASSED QC
1007	COI5P		Gonostomatidae	Gonostomatidae 2	Diplophos	taenia	Gonostomatidae_DPND320217_Diplophos_taenia_COI5P_MH777678	Diplophos taenia	Diplophos taenia		no	PASSED QC
1008	COI5P		Gonostomatidae	Gonostomatidae 2	Diplophos	taenia	Gonostomatidae_DSSAF16811_Diplophos_taenia_COI5P_JN312599	Diplophos taenia	Diplophos taenia		no	PASSED QC
1009	COI5P		Gonostomatidae	Gonostomatidae 2	Diplophos	taenia	Gonostomatidae_DPND314817_Diplophos_taenia_COI5P_MH777668	Diplophos taenia	Diplophos taenia		no	PASSED QC
1010	COI5P		Gonostomatidae	Gonostomatidae 2	Diplophos	taenia	Gonostomatidae_MFLE29513_Diplophos_taenia_COI5P	Diplophos taenia	Diplophos taenia		no	PASSED QC
1011	COI5P		Gonostomatidae	Gonostomatidae 2	Diplophos	taenia	Gonostomatidae_DPND323117_Diplophos_taenia_COI5P	Diplophos taenia	Diplophos taenia		no	PASSED QC
1012	COI5P		Gonostomatidae	Gonostomatidae 2	Diplophos	taenia	Gonostomatidae_DSSAF16911_Diplophos_taenia_COI5P_JN312600	Diplophos taenia	Diplophos taenia		no	PASSED QC
1013	COI5P		Gonostomatidae	Gonostomatidae 2	Diplophos	taenia	Gonostomatidae_DPND314717_Diplophos_taenia_COI5P_MH777647	Diplophos taenia	Diplophos taenia		no	PASSED QC
1014	COI5P		Gonostomatidae	Gonostomatidae 2	Diplophos	taenia	Gonostomatidae_UKFBI50208_Diplophos_taenia_COI5P_KF929821	Diplophos taenia	Diplophos taenia		no	PASSED QC
1015	COI5P		Gonostomatidae	Gonostomatidae 2	Diplophos	taenia	Gonostomatidae_DPND327217_Diplophos_taenia_COI5P	Diplophos taenia	Diplophos taenia		no	PASSED QC
1016	COI5P		Gonostomatidae	Gonostomatidae 2	Diplophos	taenia	Gonostomatidae_GBGC660009_Diplophos_taenia_COI5P_EU366584	Diplophos taenia	Diplophos taenia		no	PASSED QC
1017	COI5P		Gonostomatidae	Gonostomatidae 2	Diplophos	taenia	Gonostomatidae_DPND323217_Diplophos_taenia_COI5P	Diplophos taenia	Diplophos taenia		no	PASSED QC
1018	SRA		Phosichthyidae	Phosichthyidae 3	Yarrella	blackfordi	Phosichthyidae_Yarrella_blackfordi_SRR21843956	Yarrella blackfordi	Yarrella blackfordi		no	PASSED QC
1019	COI5P		Phosichthyidae	Phosichthyidae 3	Yarrella	blackfordi	Phosichthyidae_GBGCA35510_Yarrella_blackfordi_COI5P_FJ918935	Yarrella blackfordi	Yarrella blackfordi		no	PASSED QC
1020	COI5P		Phosichthyidae	Phosichthyidae 3	Yarrella	blackfordi	Phosichthyidae_HVDB11510_Yarrella_blackfordi_COI5P_HM394824SUPPRESSED	Yarrella blackfordi	Yarrella blackfordi		no	PASSED QC
1021	COI5P		Phosichthyidae	Phosichthyidae 3	Yarrella	blackfordi	Phosichthyidae_DPND222916_Yarrella_blackfordi_COI5P_MG856480	Yarrella argenteola	Yarrella blackfordi		mis ID	FAILED QC
1022	COI5P		Phosichthyidae	Phosichthyidae 3	Yarrella	argenteola	Phosichthyidae_MOP65212_Yarrella_argenteola_COI5P_MF957107	Yarrella argenteola	Yarrella argenteola		no	PASSED QC
1023	COI5P		Phosichthyidae	Phosichthyidae 3	Yarrella	argenteola	Phosichthyidae_MOP65312_Yarrella_argenteola_COI5P_MF957106	Yarrella argenteola	Yarrella argenteola		no	PASSED QC
1024	COI5P		Phosichthyidae	Phosichthyidae 3	Yarrella	argenteola	Phosichthyidae_MOP48112_Yarrella_argenteola_COI5P_MF957109	Yarrella argenteola	Yarrella argenteola		no	PASSED QC
1025	COI5P		Phosichthyidae	Phosichthyidae 3	Yarrella	argenteola	Phosichthyidae_MOP48212_Yarrella_argenteola_COI5P_MF957108	Yarrella argenteola	Yarrella argenteola		no	PASSED QC
1026	EPLATE		Phosichthyidae	Phosichthyidae 3	Polymetme	corythaeola	Phosichthyidae_Polymetme_corythaeola_EPLATE_53_G10	Polymetme corythaeola	Polymetme corythaeola		no	PASSED QC
1027	COI5P		Phosichthyidae	Phosichthyidae 3	Polymetme	corythaeola	Phosichthyidae_FOAP05216_Polymetme_corythaeola_COI5P	Polymetme corythaeola	Polymetme corythaeola		no	PASSED QC
1028	COI5P		Phosichthyidae	Phosichthyidae 3	Polymetme	illustris	Phosichthyidae_FOAO82815_Polymetme_illustris_COI5P	Polymetme illustris	Polymetme illustris		no	PASSED QC
1029	EPLATE		Phosichthyidae	Phosichthyidae 3	Polymetme	illustris	Phosichthyidae_Polymetme_illustris_EPLATE_53_H10	Polymetme illustris	Polymetme illustris		no	PASSED QC
1030	COI5P		Phosichthyidae	Phosichthyidae 3	Polymetme	surugaensis	Phosichthyidae_FOAN06411_Polymetme_surugaensis_COI5P	Polymetme surugaensis	Polymetme surugaensis		no	PASSED QC
1031	COI5P		Phosichthyidae	Phosichthyidae 3	Polymetme	surugaensis	Phosichthyidae_FOAQ00821_Polymetme_surugaensis_COI5P	Polymetme surugaensis	Polymetme surugaensis		no	PASSED QC
1032	COI5P		Phosichthyidae	Phosichthyidae 3	Polymetme	-	Phosichthyidae_ANGBF2948819_Polymetme_COI5P_KP266773	Polymetme cf. elongatus	Polymetme -	not	Not identified to species level	FAILED QC
1033	COI5P		Phosichthyidae	Phosichthyidae 3	Polymetme	elongata	Phosichthyidae_ANGBF5483219_Polymetme_elongata_COI5P_MH638803	Polymetme cf. elongatus	Polymetme elongata		no	PASSED QC
1034	COI5P		Phosichthyidae	Phosichthyidae 3	Polymetme	corythaeola	Phosichthyidae_FOAO240520_Polymetme_corythaeola_COI5P	Polymetme cf. elongatus	Polymetme corythaeola		mis ID	FAILED QC
1035	COI5P		Phosichthyidae	Phosichthyidae 3	Polymetme	corythaeola	Phosichthyidae_DSFSF60209_Polymetme_corythaeola_COI5P_JF494214	Polymetme thaeocoryola	Polymetme corythaeola		mis ID	FAILED QC
1036	COI5P		Phosichthyidae	Phosichthyidae 3	Polymetme	corythaeola	Phosichthyidae_DSFSF62309_Polymetme_corythaeola_COI5P_JF494213	Polymetme thaeocoryola	Polymetme corythaeola		mis ID	FAILED QC
1037	COI5P		Phosichthyidae	Phosichthyidae 3	Polymetme	corythaeola	Phosichthyidae_FOAQ89322_Polymetme_corythaeola_COI5P	Polymetme thaeocoryola	Polymetme corythaeola		mis ID	FAILED QC
1038	COI5P		Phosichthyidae	Phosichthyidae 3	Polymetme	corythaeola	Phosichthyidae_DSFSG08910_Polymetme_corythaeola_COI5P_HQ945859	Polymetme thaeocoryola	Polymetme corythaeola		mis ID	FAILED QC
1039	COI5P		Phosichthyidae	Phosichthyidae 3	Polymetme	corythaeola	Phosichthyidae_DSFSG05910_Polymetme_corythaeola_COI5P_HQ945837	Polymetme thaeocoryola	Polymetme corythaeola		mis ID	FAILED QC
1040	COI5P		Phosichthyidae	Phosichthyidae 3	Polymetme	corythaeola	Phosichthyidae_DSFSG60811_Polymetme_corythaeola_COI5P_JN312529	Polymetme thaeocoryola	Polymetme corythaeola		mis ID	FAILED QC
1041	SRA		Phosichthyidae	Phosichthyidae 3	Polymetme	thaeocoryla	Phosichthyidae_Polymetme_thaeocoryla_SRR25465034	Polymetme thaeocoryola	Polymetme thaeocoryla		no	PASSED QC
1042	COI5P		Phosichthyidae	Phosichthyidae 3	Polymetme	thaeocoryla	Phosichthyidae_BCOLL28706_Polymetme_thaeocoryla_COI5P	Polymetme thaeocoryola	Polymetme thaeocoryla		no	PASSED QC
1043	COI5P		Phosichthyidae	Phosichthyidae 3	Polymetme	corythaeola	Phosichthyidae_MFLVI22910_Polymetme_corythaeola_COI5P_HQ573460SUPPRESSED	Polymetme thaeocoryola	Polymetme corythaeola		mis ID	FAILED QC
1044	COI5P		Phosichthyidae	Phosichthyidae 3	Polymetme	thaeocoryla	Phosichthyidae_GLF00413_Polymetme_thaeocoryla_COI5P	Polymetme thaeocoryola	Polymetme thaeocoryla		no	PASSED QC
1045	COI5P		Phosichthyidae	Phosichthyidae 3	Polymetme	thaeocoryla	Phosichthyidae_GBMND6903621_Polymetme_thaeocoryla_COI5P_LC507076	Polymetme thaeocoryola	Polymetme thaeocoryla		no	PASSED QC
1046	COI5P		Phosichthyidae	Phosichthyidae 3	Polymetme	corythaeola	Phosichthyidae_FCFPI05606_Polymetme_corythaeola_COI5P_JQ774549	Polymetme thaeocoryola	Polymetme corythaeola		mis ID	FAILED QC
1047	COI5P		Phosichthyidae	Phosichthyidae 3	Polymetme	thaeocoryla	Phosichthyidae_BCOLL28806_Polymetme_thaeocoryla_COI5P	Polymetme thaeocoryola	Polymetme thaeocoryla		no	PASSED QC
1048	COI5P		Phosichthyidae	Phosichthyidae 3	Polymetme	corythaeola	Phosichthyidae_SCAFB82507_Polymetme_corythaeola_COI5P_KY033938	Polymetme thaeocoryola	Polymetme corythaeola		mis ID	FAILED QC
1049	COI5P		Phosichthyidae	Phosichthyidae 3	Polymetme	corythaeola	Phosichthyidae_CBPM12311_Polymetme_corythaeola_COI5P	Polymetme thaeocoryola	Polymetme corythaeola		mis ID	FAILED QC
1050	COI5P		Phosichthyidae	Phosichthyidae 3	Polymetme	corythaeola	Phosichthyidae_MFLVI72010_Polymetme_corythaeola_COI5P_HQ573720SUPPRESSED	Polymetme thaeocoryola	Polymetme corythaeola		mis ID	FAILED QC
1051	COI5P		Phosichthyidae	Phosichthyidae 3	Polymetme	thaeocoryla	Phosichthyidae_UKFBJ121008_Polymetme_thaeocoryla_COI5P_KF930289	Polymetme thaeocoryola	Polymetme thaeocoryla		no	PASSED QC
1052	COI5P		Phosichthyidae	Phosichthyidae 3	Polymetme	thaeocoryla	Phosichthyidae_BCOLL29606_Polymetme_thaeocoryla_COI5P	Polymetme thaeocoryola	Polymetme thaeocoryla		no	PASSED QC
1053	COI5P		Phosichthyidae	Phosichthyidae 3	Polymetme	thaeocoryla	Phosichthyidae_BCOLL28606_Polymetme_thaeocoryla_COI5P	Polymetme thaeocoryola	Polymetme thaeocoryla		no	PASSED QC
1054	COI5P		Phosichthyidae	Phosichthyidae 3	Polymetme	corythaeola	Phosichthyidae_UKFBI19508_Polymetme_corythaeola_COI5P	Polymetme thaeocoryola	Polymetme corythaeola		mis ID	FAILED QC
1055	COI5P		Phosichthyidae	Phosichthyidae 3	Polymetme	corythaeola	Phosichthyidae_CBPM19311_Polymetme_corythaeola_COI5P	Polymetme thaeocoryola	Polymetme corythaeola		mis ID	FAILED QC
1056	COI5P		Phosichthyidae	Phosichthyidae 3	Polymetme	thaeocoryla	Phosichthyidae_BCOLL28906_Polymetme_thaeocoryla_COI5P	Polymetme thaeocoryola	Polymetme thaeocoryla		no	PASSED QC
1057	COI5P		Phosichthyidae	Phosichthyidae 3	Polymetme	corythaeola	Phosichthyidae_FCFPI05706_Polymetme_corythaeola_COI5P_JQ774548	Polymetme thaeocoryola	Polymetme corythaeola		mis ID	FAILED QC
1058	COI5P		Phosichthyidae	Phosichthyidae 3	Polymetme	thaeocoryla	Phosichthyidae_GBGCA35710_Polymetme_thaeocoryla_COI5P_FJ918933	Polymetme thaeocoryola	Polymetme thaeocoryla		no	PASSED QC
1059	COI5P		Phosichthyidae	Phosichthyidae 3	Polymetme	thaeocoryla	Phosichthyidae_GBGCA950015_Polymetme_thaeocoryla_COI5P_KJ190039	Polymetme thaeocoryola	Polymetme thaeocoryla		no	PASSED QC
1060	EPLATE		Sternoptychidae	Sternoptychidae 3	Polyipnus	ruggeri	Sternoptychidae_Polyipnus_ruggeri_EPLATE_53_B09	Likely mis ID of Argyripnus	Polyipnus ruggeri		mis ID	FAILED QC	yes	Polyripnerus is a problematic species	not an uh oh - just a hard to discern relationship. Leave
1061	EPLATE		Sternoptychidae	Sternoptychidae 3	Argyripnus	atlanticus	Sternoptychidae_Argyripnus_atlanticus_EPLATE_18_H06	Argyripnus atlanticus	Argyripnus atlanticus		no	PASSED QC
1062	COI5P		Sternoptychidae	Sternoptychidae 3	Argyripnus	iridescens	Sternoptychidae_FOAO82715_Argyripnus_iridescens_COI5P	Argyripnus iridescens	Argyripnus iridescens		no	PASSED QC
1063	COI5P		Sternoptychidae	Sternoptychidae 3	Argyripnus	iridescens	Sternoptychidae_FOAP28017_Argyripnus_iridescens_COI5P	Argyripnus iridescens	Argyripnus iridescens		no	PASSED QC
1064	EPLATE		Sternoptychidae	Sternoptychidae 3	Argyripnus	iridescens	Sternoptychidae_Argyripnus_iridescens_EPLATE_53_F08	Argyripnus iridescens	Argyripnus iridescens		no	PASSED QC
1065	COI5P		Sternoptychidae	Sternoptychidae 3	Argyripnus	pharos	Sternoptychidae_FOAG74108_Argyripnus_pharos_COI5P	Argyripnus iridescens	Argyripnus pharos		mis ID	FAILED QC
1066	COI5P		Sternoptychidae	Sternoptychidae 3	Argyripnus	pharos	Sternoptychidae_FOAO232620_Argyripnus_pharos_COI5P	Argyripnus iridescens	Argyripnus pharos		mis ID	FAILED QC
1067	EPLATE		Sternoptychidae	Sternoptychidae 3	Sternoptyx	diaphana	Sternoptychidae_Sternoptyx_diaphana_EPLATE_18_E07	Argyropelecus sp. 1	Sternoptyx diaphana		ID cannot be determined	FAILED QC*	yes	Kept because genus is well resolved in final tree	this family is polyphyletic in this tree- but this is not a problem in the genomic tree
1068	EPLATE		Sternoptychidae	Sternoptychidae 3	Sternoptyx	pseudodiaphana	Sternoptychidae_Sternoptyx_pseudodiaphana_EPLATE_18_G07	Argyropelecus sp. 1	Sternoptyx pseudodiaphana		ID cannot be determined	FAILED QC*	yes	Kept because genus is well resolved in final tree	this family is polyphyletic in this tree- but this is not a problem in the genomic tree
1069	COI5P		Sternoptychidae	Sternoptychidae 3	Argyropelecus	hemigymnus	Sternoptychidae_DSSAF72511_Argyropelecus_hemigymnus_COI5P_JN312395	Argyropelecus hemigymnus	Argyropelecus hemigymnus		no	PASSED QC
1070	COI5P		Sternoptychidae	Sternoptychidae 3	Argyropelecus	sp	Sternoptychidae_ANGBF4555519_Argyropelecus_sp__SepW285_COI5P_MF415243	Argyropelecus hemigymnus	Argyropelecus sp	not	Not identified to species level	FAILED QC
1071	COI5P		Sternoptychidae	Sternoptychidae 3	Argyropelecus	hemigymnus	Sternoptychidae_DSSAF72611_Argyropelecus_hemigymnus_COI5P_JN312396	Argyropelecus hemigymnus	Argyropelecus hemigymnus		no	PASSED QC
1072	COI5P		Sternoptychidae	Sternoptychidae 3	Argyropelecus	hemigymnus	Sternoptychidae_MFC28808_Argyropelecus_hemigymnus_COI5P_GU440233	Argyropelecus hemigymnus	Argyropelecus hemigymnus		no	PASSED QC
1073	EPLATE		Sternoptychidae	Sternoptychidae 3	Argyropelecus	hemigymnus	Sternoptychidae_Argyropelecus_hemigymnus_EPLATE_53_D08	Argyropelecus hemigymnus	Argyropelecus hemigymnus		no	PASSED QC
1074	COI5P		Sternoptychidae	Sternoptychidae 3	Argyropelecus	aculeatus	Sternoptychidae_DSSAF72111_Argyropelecus_aculeatus_COI5P_JN312391	Argyropelecus hemigymnus	Argyropelecus aculeatus		mis ID	FAILED QC
1075	COI5P		Sternoptychidae	Sternoptychidae 3	Argyropelecus	hemigymnus	Sternoptychidae_DSSAF73211_Argyropelecus_hemigymnus_COI5P_JN312402	Argyropelecus hemigymnus	Argyropelecus hemigymnus		no	PASSED QC
1076	COI5P		Sternoptychidae	Sternoptychidae 3	Argyropelecus	hemigymnus	Sternoptychidae_DSSAF73411_Argyropelecus_hemigymnus_COI5P_JN312404	Argyropelecus hemigymnus	Argyropelecus hemigymnus		no	PASSED QC
1077	COI5P		Sternoptychidae	Sternoptychidae 3	Argyropelecus	hemigymnus	Sternoptychidae_DSSAF73311_Argyropelecus_hemigymnus_COI5P_JN312403	Argyropelecus hemigymnus	Argyropelecus hemigymnus		no	PASSED QC
1078	COI5P		Sternoptychidae	Sternoptychidae 3	Argyropelecus	hemigymnus	Sternoptychidae_FOAK01410_Argyropelecus_hemigymnus_COI5P_HQ563971	Argyropelecus hemigymnus	Argyropelecus hemigymnus		no	PASSED QC
1079	COI5P		Sternoptychidae	Sternoptychidae 3	Argyropelecus	hemigymnus	Sternoptychidae_FOAN132512_Argyropelecus_hemigymnus_COI5P	Argyropelecus hemigymnus	Argyropelecus hemigymnus		no	PASSED QC
1080	COI5P		Sternoptychidae	Sternoptychidae 3	Argyropelecus	hemigymnus	Sternoptychidae_FOAK01110_Argyropelecus_hemigymnus_COI5P	Argyropelecus hemigymnus	Argyropelecus hemigymnus		no	PASSED QC
1081	COI5P		Sternoptychidae	Sternoptychidae 3	Argyropelecus	hemigymnus	Sternoptychidae_FOAK00510_Argyropelecus_hemigymnus_COI5P_HQ563964	Argyropelecus hemigymnus	Argyropelecus hemigymnus		no	PASSED QC
1082	COI5P		Sternoptychidae	Sternoptychidae 3	Argyropelecus	hemigymnus	Sternoptychidae_FOAK00910_Argyropelecus_hemigymnus_COI5P_HQ563968	Argyropelecus hemigymnus	Argyropelecus hemigymnus		no	PASSED QC
1083	COI5P		Sternoptychidae	Sternoptychidae 3	Argyropelecus	hemigymnus	Sternoptychidae_DSSAF73111_Argyropelecus_hemigymnus_COI5P_JN312401	Argyropelecus hemigymnus	Argyropelecus hemigymnus		no	PASSED QC
1084	COI5P		Sternoptychidae	Sternoptychidae 3	Argyropelecus	hemigymnus	Sternoptychidae_FOAK01210_Argyropelecus_hemigymnus_COI5P	Argyropelecus hemigymnus	Argyropelecus hemigymnus		no	PASSED QC
1085	COI5P		Sternoptychidae	Sternoptychidae 3	Argyropelecus	hemigymnus	Sternoptychidae_SEAMT01411_Argyropelecus_hemigymnus_COI5P	Argyropelecus hemigymnus	Argyropelecus hemigymnus		no	PASSED QC
1086	COI5P		Sternoptychidae	Sternoptychidae 3	Argyropelecus	hemigymnus	Sternoptychidae_SEAMT01611_Argyropelecus_hemigymnus_COI5P	Argyropelecus hemigymnus	Argyropelecus hemigymnus		no	PASSED QC
1087	COI5P		Sternoptychidae	Sternoptychidae 3	Argyropelecus	hemigymnus	Sternoptychidae_FOAO65315_Argyropelecus_hemigymnus_COI5P	Argyropelecus hemigymnus	Argyropelecus hemigymnus		no	PASSED QC
1088	COI5P		Sternoptychidae	Sternoptychidae 3	Argyropelecus	hemigymnus	Sternoptychidae_SEAMT00911_Argyropelecus_hemigymnus_COI5P	Argyropelecus hemigymnus	Argyropelecus hemigymnus		no	PASSED QC
1089	COI5P		Sternoptychidae	Sternoptychidae 3	Argyropelecus	hemigymnus	Sternoptychidae_SEAMT20211_Argyropelecus_hemigymnus_COI5P	Argyropelecus hemigymnus	Argyropelecus hemigymnus		no	PASSED QC
1090	COI5P		Sternoptychidae	Sternoptychidae 3	Argyropelecus	hemigymnus	Sternoptychidae_FOAQ22721_Argyropelecus_hemigymnus_COI5P	Argyropelecus hemigymnus	Argyropelecus hemigymnus		no	PASSED QC
1091	COI5P		Sternoptychidae	Sternoptychidae 3	Argyropelecus	hemigymnus	Sternoptychidae_FOAO82615_Argyropelecus_hemigymnus_COI5P	Argyropelecus hemigymnus	Argyropelecus hemigymnus		no	PASSED QC
1092	COI5P		Sternoptychidae	Sternoptychidae 3	Argyropelecus	hemigymnus	Sternoptychidae_FOAQ22621_Argyropelecus_hemigymnus_COI5P	Argyropelecus hemigymnus	Argyropelecus hemigymnus		no	PASSED QC
1093	COI5P		Sternoptychidae	Sternoptychidae 3	Argyropelecus	hemigymnus	Sternoptychidae_SEAMT01111_Argyropelecus_hemigymnus_COI5P	Argyropelecus hemigymnus	Argyropelecus hemigymnus		no	PASSED QC
1094	COI5P		Sternoptychidae	Sternoptychidae 3	Argyropelecus	hemigymnus	Sternoptychidae_FOAQ42121_Argyropelecus_hemigymnus_COI5P	Argyropelecus hemigymnus	Argyropelecus hemigymnus		no	PASSED QC
1095	COI5P		Sternoptychidae	Sternoptychidae 3	Argyropelecus	hemigymnus	Sternoptychidae_BIM32513_Argyropelecus_hemigymnus_COI5P	Argyropelecus hemigymnus	Argyropelecus hemigymnus		no	PASSED QC
1096	COI5P		Sternoptychidae	Sternoptychidae 3	Argyropelecus	hemigymnus	Sternoptychidae_BIM43915_Argyropelecus_hemigymnus_COI5P	Argyropelecus hemigymnus	Argyropelecus hemigymnus		no	PASSED QC
1097	COI5P		Sternoptychidae	Sternoptychidae 3	Argyropelecus	hemigymnus	Sternoptychidae_GBGCA523913_Argyropelecus_hemigymnus_COI5P_KC616410	Argyropelecus hemigymnus	Argyropelecus hemigymnus		no	PASSED QC
1098	COI5P		Sternoptychidae	Sternoptychidae 3	Argyropelecus	hemigymnus	Sternoptychidae_GBMND6905921_Argyropelecus_hemigymnus_COI5P_LC507094	Argyropelecus hemigymnus	Argyropelecus hemigymnus		no	PASSED QC
1099	COI5P		Sternoptychidae	Sternoptychidae 3	Argyropelecus	hemigymnus	Sternoptychidae_GLF06614_Argyropelecus_hemigymnus_COI5P	Argyropelecus hemigymnus	Argyropelecus hemigymnus		no	PASSED QC
1100	COI5P		Sternoptychidae	Sternoptychidae 3	Argyropelecus	hemigymnus	Sternoptychidae_SCFAD04709_Argyropelecus_hemigymnus_COI5P	Argyropelecus hemigymnus	Argyropelecus hemigymnus		no	PASSED QC
1101	COI5P		Sternoptychidae	Sternoptychidae 3	Argyropelecus	hemigymnus	Sternoptychidae_DSFIB82217_Argyropelecus_hemigymnus_COI5P	Argyropelecus hemigymnus	Argyropelecus hemigymnus		no	PASSED QC
1102	COI5P		Sternoptychidae	Sternoptychidae 3	Argyropelecus	hemigymnus	Sternoptychidae_SCFAD00509_Argyropelecus_hemigymnus_COI5P_KY033557	Argyropelecus hemigymnus	Argyropelecus hemigymnus		no	PASSED QC
1103	COI5P		Sternoptychidae	Sternoptychidae 3	Argyropelecus	hemigymnus	Sternoptychidae_SCAFB121609_Argyropelecus_hemigymnus_COI5P_KY033558	Argyropelecus hemigymnus	Argyropelecus hemigymnus		no	PASSED QC
1104	COI5P		Sternoptychidae	Sternoptychidae 3	Argyropelecus	hemigymnus	Sternoptychidae_MAECO01506_Argyropelecus_hemigymnus_COI5P_EU148087	Argyropelecus hemigymnus	Argyropelecus hemigymnus		no	PASSED QC
1105	COI5P		Sternoptychidae	Sternoptychidae 3	Argyropelecus	hemigymnus	Sternoptychidae_MAECO01606_Argyropelecus_hemigymnus_COI5P_EU148086	Argyropelecus hemigymnus	Argyropelecus hemigymnus		no	PASSED QC
1106	COI5P		Sternoptychidae	Sternoptychidae 3	Argyropelecus	hemigymnus	Sternoptychidae_DPND91915_Argyropelecus_hemigymnus_COI5P_MF041115	Argyropelecus hemigymnus	Argyropelecus hemigymnus		no	PASSED QC
1107	COI5P		Sternoptychidae	Sternoptychidae 3	Argyropelecus	hemigymnus	Sternoptychidae_MAECO01706_Argyropelecus_hemigymnus_COI5P_EU148085	Argyropelecus hemigymnus	Argyropelecus hemigymnus		no	PASSED QC
1108	COI5P		Sternoptychidae	Sternoptychidae 3	Argyropelecus	hemigymnus	Sternoptychidae_DPND321217_Argyropelecus_hemigymnus_COI5P_MT323347	Argyropelecus hemigymnus	Argyropelecus hemigymnus		no	PASSED QC
1109	COI5P		Sternoptychidae	Sternoptychidae 3	Argyropelecus	hemigymnus	Sternoptychidae_GLF15914_Argyropelecus_hemigymnus_COI5P	Argyropelecus hemigymnus	Argyropelecus hemigymnus		no	PASSED QC
1110	COI5P		Sternoptychidae	Sternoptychidae 3	Argyropelecus	hemigymnus	Sternoptychidae_GLF33519_Argyropelecus_hemigymnus_COI5P	Argyropelecus hemigymnus	Argyropelecus hemigymnus		no	PASSED QC
1111	COI5P		Sternoptychidae	Sternoptychidae 3	Argyropelecus	hemigymnus	Sternoptychidae_GBMND6905821_Argyropelecus_hemigymnus_COI5P_LC507085	Argyropelecus hemigymnus	Argyropelecus hemigymnus		no	PASSED QC
1112	COI5P		Sternoptychidae	Sternoptychidae 3	Argyropelecus	hemigymnus	Sternoptychidae_GBMND6906321_Argyropelecus_hemigymnus_COI5P_LC507090	Argyropelecus hemigymnus	Argyropelecus hemigymnus		no	PASSED QC
1113	COI5P		Sternoptychidae	Sternoptychidae 3	Argyropelecus	hemigymnus	Sternoptychidae_DPND94015_Argyropelecus_hemigymnus_COI5P_MF041280	Argyropelecus hemigymnus	Argyropelecus hemigymnus		no	PASSED QC
1114	COI5P		Sternoptychidae	Sternoptychidae 3	Argyropelecus	hemigymnus	Sternoptychidae_DPND93915_Argyropelecus_hemigymnus_COI5P_MF041549	Argyropelecus hemigymnus	Argyropelecus hemigymnus		no	PASSED QC
1115	COI5P		Sternoptychidae	Sternoptychidae 3	Argyropelecus	hemigymnus	Sternoptychidae_DPND232516_Argyropelecus_hemigymnus_COI5P_MT323668	Argyropelecus hemigymnus	Argyropelecus hemigymnus		no	PASSED QC
1116	COI5P		Sternoptychidae	Sternoptychidae 3	Argyropelecus	hemigymnus	Sternoptychidae_DPND80715_Argyropelecus_hemigymnus_COI5P_MF041083	Argyropelecus hemigymnus	Argyropelecus hemigymnus		no	PASSED QC
1117	COI5P		Sternoptychidae	Sternoptychidae 3	Argyropelecus	hemigymnus	Sternoptychidae_DPND100915_Argyropelecus_hemigymnus_COI5P_MF041432	Argyropelecus hemigymnus	Argyropelecus hemigymnus		no	PASSED QC
1118	COI5P		Sternoptychidae	Sternoptychidae 3	Argyropelecus	hemigymnus	Sternoptychidae_DPND101115_Argyropelecus_hemigymnus_COI5P_MF041107	Argyropelecus hemigymnus	Argyropelecus hemigymnus		no	PASSED QC
1119	COI5P		Sternoptychidae	Sternoptychidae 3	Argyropelecus	hemigymnus	Sternoptychidae_DPND232616_Argyropelecus_hemigymnus_COI5P_MT323434	Argyropelecus hemigymnus	Argyropelecus hemigymnus		no	PASSED QC
1120	COI5P		Sternoptychidae	Sternoptychidae 3	Argyropelecus	hemigymnus	Sternoptychidae_DPND101015_Argyropelecus_hemigymnus_COI5P_MF041487	Argyropelecus hemigymnus	Argyropelecus hemigymnus		no	PASSED QC
1121	COI5P		Sternoptychidae	Sternoptychidae 3	Argyropelecus	hemigymnus	Sternoptychidae_DPND101215_Argyropelecus_hemigymnus_COI5P_MF041561	Argyropelecus hemigymnus	Argyropelecus hemigymnus		no	PASSED QC
1122	COI5P		Sternoptychidae	Sternoptychidae 3	Argyropelecus	hemigymnus	Sternoptychidae_DPND92015_Argyropelecus_hemigymnus_COI5P_MF041349	Argyropelecus hemigymnus	Argyropelecus hemigymnus		no	PASSED QC
1123	COI5P		Sternoptychidae	Sternoptychidae 3	Argyropelecus	hemigymnus	Sternoptychidae_DSFIB70815_Argyropelecus_hemigymnus_COI5P	Argyropelecus hemigymnus	Argyropelecus hemigymnus		no	PASSED QC
1124	COI5P		Sternoptychidae	Sternoptychidae 3	Argyropelecus	hemigymnus	Sternoptychidae_DPND92115_Argyropelecus_hemigymnus_COI5P_MF041092	Argyropelecus hemigymnus	Argyropelecus hemigymnus		no	PASSED QC
1125	EPLATE		Sternoptychidae	Sternoptychidae 3	Argyropelecus	affinis	Sternoptychidae_Argyropelecus_affinis_EPLATE_18_F08	Argyropelecus affinis	Argyropelecus affinis		no	PASSED QC
1126	COI5P		Sternoptychidae	Sternoptychidae 3	Argyropelecus	affinis	Sternoptychidae_DSSAF72211_Argyropelecus_affinis_COI5P_JN312392	Argyropelecus affinis	Argyropelecus affinis		no	PASSED QC
1127	COI5P		Sternoptychidae	Sternoptychidae 3	Argyropelecus	hemigymnus	Sternoptychidae_DSSAF72711_Argyropelecus_hemigymnus_COI5P_JN312397	Argyropelecus affinis	Argyropelecus hemigymnus		mis ID	FAILED QC
1128	COI5P		Sternoptychidae	Sternoptychidae 3	Argyropelecus	affinis	Sternoptychidae_GLF03914_Argyropelecus_affinis_COI5P	Argyropelecus affinis	Argyropelecus affinis		no	PASSED QC
1129	COI5P		Sternoptychidae	Sternoptychidae 3	Argyropelecus	affinis	Sternoptychidae_DPND222616_Argyropelecus_affinis_COI5P_MG856738	Argyropelecus affinis	Argyropelecus affinis		no	PASSED QC
1130	COI5P		Sternoptychidae	Sternoptychidae 3	Argyropelecus	aculeatus	Sternoptychidae_DSSAF71611_Argyropelecus_aculeatus_COI5P_JN312387	Argyropelecus affinis	Argyropelecus aculeatus		mis ID	FAILED QC
1131	COI5P		Sternoptychidae	Sternoptychidae 3	Argyropelecus	affinis	Sternoptychidae_DPND317917_Argyropelecus_affinis_COI5P_MH777670	Argyropelecus affinis	Argyropelecus affinis		no	PASSED QC
1132	COI5P		Sternoptychidae	Sternoptychidae 3	Argyropelecus	affinis	Sternoptychidae_DSSAF72411_Argyropelecus_affinis_COI5P_JN312394	Argyropelecus affinis	Argyropelecus affinis		no	PASSED QC
1133	COI5P		Sternoptychidae	Sternoptychidae 3	Argyropelecus	sladeni	Sternoptychidae_UKFBJ32208_Argyropelecus_sladeni_COI5P	Argyropelecus affinis	Argyropelecus sladeni		mis ID	FAILED QC
1134	COI5P		Sternoptychidae	Sternoptychidae 3	Argyropelecus	affinis	Sternoptychidae_MFC19708_Argyropelecus_affinis_COI5P_GU440232	Argyropelecus affinis	Argyropelecus affinis		no	PASSED QC
1135	COI5P		Sternoptychidae	Sternoptychidae 3	Argyropelecus	affinis	Sternoptychidae_GBGCA929915_Argyropelecus_affinis_COI5P_KJ190035	Argyropelecus affinis	Argyropelecus affinis		no	PASSED QC
1136	COI5P		Sternoptychidae	Sternoptychidae 3	Argyropelecus	affinis	Sternoptychidae_DPND214316_Argyropelecus_affinis_COI5P_MG856670	Argyropelecus affinis	Argyropelecus affinis		no	PASSED QC
1137	COI5P		Sternoptychidae	Sternoptychidae 3	Argyropelecus	affinis	Sternoptychidae_DSSAF72311_Argyropelecus_affinis_COI5P_JN312393	Argyropelecus affinis	Argyropelecus affinis		no	PASSED QC
1138	COI5P		Sternoptychidae	Sternoptychidae 3	Argyropelecus	affinis	Sternoptychidae_DPND219016_Argyropelecus_affinis_COI5P_MG856663	Argyropelecus affinis	Argyropelecus affinis		no	PASSED QC
1139	COI5P		Sternoptychidae	Sternoptychidae 3	Argyropelecus	gigas	Sternoptychidae_DPND60615_Argyropelecus_gigas_COI5P	Argyropelecus affinis	Argyropelecus gigas		mis ID	FAILED QC
1140	EPLATE		Sternoptychidae	Sternoptychidae 3	Argyropelecus	olfersii	Sternoptychidae_Argyropelecus_olfersii_EPLATE_18_H09	Argyropelecus aculeatus 1	Argyropelecus olfersii		mis ID	FAILED QC*	yes	rename with uncertainty (genus level is fine)	probably a mis ID? but not really a problem
1141	COI5P		Sternoptychidae	Sternoptychidae 3	Argyropelecus	aculeatus	Sternoptychidae_FOAK00710_Argyropelecus_aculeatus_COI5P_HQ563966	Argyropelecus aculeatus 1	Argyropelecus aculeatus		no	PASSED QC
1142	COI5P		Sternoptychidae	Sternoptychidae 3	Argyropelecus	aculeatus	Sternoptychidae_FMVIC34608_Argyropelecus_aculeatus_COI5P	Argyropelecus aculeatus 1	Argyropelecus aculeatus		no	PASSED QC
1143	COI5P		Sternoptychidae	Sternoptychidae 3	Argyropelecus	aculeatus	Sternoptychidae_FOAK01010_Argyropelecus_aculeatus_COI5P_HQ563969	Argyropelecus aculeatus 1	Argyropelecus aculeatus		no	PASSED QC
1144	COI5P		Sternoptychidae	Sternoptychidae 3	Argyropelecus	aculeatus	Sternoptychidae_FOAK01310_Argyropelecus_aculeatus_COI5P_HQ563970	Argyropelecus aculeatus 1	Argyropelecus aculeatus		no	PASSED QC
1145	COI5P		Sternoptychidae	Sternoptychidae 3	Sternoptyx	sp	Sternoptychidae_FTWS87209_Sternoptyx_sp__COI5P	Argyropelecus aculeatus 1	Sternoptyx sp	not	Not identified to species level	FAILED QC
1146	COI5P		Sternoptychidae	Sternoptychidae 3	Argyropelecus	aculeatus	Sternoptychidae_NPF00619_Argyropelecus_aculeatus_COI5P	Argyropelecus aculeatus 1	Argyropelecus aculeatus		no	PASSED QC
1147	COI5P		Sternoptychidae	Sternoptychidae 3	Argyropelecus	aculeatus	Sternoptychidae_GBMND6905321_Argyropelecus_aculeatus_COI5P_LC507079	Argyropelecus aculeatus 1	Argyropelecus aculeatus		no	PASSED QC
1148	COI5P		Sternoptychidae	Sternoptychidae 3	Argyropelecus	aculeatus	Sternoptychidae_SAIAC03909_Argyropelecus_aculeatus_COI5P	Argyropelecus aculeatus 1	Argyropelecus aculeatus		no	PASSED QC
1149	COI5P		Sternoptychidae	Sternoptychidae 3	Argyropelecus	aculeatus	Sternoptychidae_SEAMT01511_Argyropelecus_aculeatus_COI5P	Argyropelecus aculeatus 1	Argyropelecus aculeatus		no	PASSED QC
1150	COI5P		Sternoptychidae	Sternoptychidae 3	Argyropelecus	aculeatus	Sternoptychidae_SEAMT01211_Argyropelecus_aculeatus_COI5P	Argyropelecus aculeatus 1	Argyropelecus aculeatus		no	PASSED QC
1151	COI5P		Sternoptychidae	Sternoptychidae 3	Argyropelecus	aculeatus	Sternoptychidae_FOAO33415_Argyropelecus_aculeatus_COI5P	Argyropelecus aculeatus 1	Argyropelecus aculeatus		no	PASSED QC
1152	COI5P		Sternoptychidae	Sternoptychidae 3	Argyropelecus	aculeatus	Sternoptychidae_FOAO42515_Argyropelecus_aculeatus_COI5P	Argyropelecus aculeatus 1	Argyropelecus aculeatus		no	PASSED QC
1153	COI5P		Sternoptychidae	Sternoptychidae 3	Argyropelecus	aculeatus	Sternoptychidae_SEAMT01711_Argyropelecus_aculeatus_COI5P	Argyropelecus aculeatus 1	Argyropelecus aculeatus		no	PASSED QC
1154	COI5P		Sternoptychidae	Sternoptychidae 3	Argyropelecus	aculeatus	Sternoptychidae_SEAMT01811_Argyropelecus_aculeatus_COI5P	Argyropelecus aculeatus 1	Argyropelecus aculeatus		no	PASSED QC
1155	COI5P		Sternoptychidae	Sternoptychidae 3	Argyropelecus	aculeatus	Sternoptychidae_SEAMT01011_Argyropelecus_aculeatus_COI5P	Argyropelecus aculeatus 1	Argyropelecus aculeatus		no	PASSED QC
1156	EPLATE		Sternoptychidae	Sternoptychidae 3	Argyropelecus	aculeatus	Sternoptychidae_Argyropelecus_aculeatus_EPLATE_33_F02	Argyropelecus aculeatus 1	Argyropelecus aculeatus		no	PASSED QC
1157	COI5P		Sternoptychidae	Sternoptychidae 3	Argyropelecus	aculeatus	Sternoptychidae_DSSAF71711_Argyropelecus_aculeatus_COI5P_JN312388	Argyropelecus aculeatus 1	Argyropelecus aculeatus		no	PASSED QC
1158	COI5P		Sternoptychidae	Sternoptychidae 3	Argyropelecus	aculeatus	Sternoptychidae_DSFSG43311_Argyropelecus_aculeatus_COI5P_JN312378	Argyropelecus aculeatus 1	Argyropelecus aculeatus		no	PASSED QC
1159	COI5P		Sternoptychidae	Sternoptychidae 3	Argyropelecus	aculeatus	Sternoptychidae_SEAMT02011_Argyropelecus_aculeatus_COI5P	Argyropelecus aculeatus 1	Argyropelecus aculeatus		no	PASSED QC
1160	COI5P		Sternoptychidae	Sternoptychidae 3	Argyropelecus	aculeatus	Sternoptychidae_DSFSG43411_Argyropelecus_aculeatus_COI5P_JN312379	Argyropelecus aculeatus 1	Argyropelecus aculeatus		no	PASSED QC
1161	COI5P		Sternoptychidae	Sternoptychidae 3	Argyropelecus	aculeatus	Sternoptychidae_SAIAC03809_Argyropelecus_aculeatus_COI5P	Argyropelecus aculeatus 1	Argyropelecus aculeatus		no	PASSED QC
1162	COI5P		Sternoptychidae	Sternoptychidae 3	Argyropelecus	aculeatus	Sternoptychidae_FARAN31714_Argyropelecus_aculeatus_COI5P	Argyropelecus aculeatus 1	Argyropelecus aculeatus		no	PASSED QC
1163	COI5P		Sternoptychidae	Sternoptychidae 3	Argyropelecus	aculeatus	Sternoptychidae_DSSAF71911_Argyropelecus_aculeatus_COI5P_JN312390	Argyropelecus aculeatus 1	Argyropelecus aculeatus		no	PASSED QC
1164	COI5P		Sternoptychidae	Sternoptychidae 3	Argyropelecus	aculeatus	Sternoptychidae_DSSAF71811_Argyropelecus_aculeatus_COI5P_JN312389	Argyropelecus aculeatus 1	Argyropelecus aculeatus		no	PASSED QC
1165	COI5P		Sternoptychidae	Sternoptychidae 3	Argyropelecus	aculeatus	Sternoptychidae_DSSAF72011_Argyropelecus_aculeatus_COI5P	Argyropelecus aculeatus 1	Argyropelecus aculeatus		no	PASSED QC
1166	COI5P		Sternoptychidae	Sternoptychidae 3	Argyropelecus	aculeatus	Sternoptychidae_BCOLL30506_Argyropelecus_aculeatus_COI5P	Argyropelecus aculeatus 1	Argyropelecus aculeatus		no	PASSED QC
1167	COI5P		Sternoptychidae	Sternoptychidae 3	Argyropelecus	aculeatus	Sternoptychidae_SCAFB105509_Argyropelecus_aculeatus_COI5P_KY033552	Argyropelecus aculeatus 1	Argyropelecus aculeatus		no	PASSED QC
1168	COI5P		Sternoptychidae	Sternoptychidae 3	Argyropelecus	aculeatus	Sternoptychidae_SAIAC08409_Argyropelecus_aculeatus_COI5P	Argyropelecus aculeatus 1	Argyropelecus aculeatus		no	PASSED QC
1169	COI5P		Sternoptychidae	Sternoptychidae 3	Argyropelecus	aculeatus	Sternoptychidae_BCOLL30606_Argyropelecus_aculeatus_COI5P	Argyropelecus aculeatus 1	Argyropelecus aculeatus		no	PASSED QC
1170	COI5P		Sternoptychidae	Sternoptychidae 3	Argyropelecus	sp	Sternoptychidae_GBMND6906921_Argyropelecus_sp__AacuE_COI5P_MT420359	Argyropelecus aculeatus 1	Argyropelecus sp	not	Not identified to species level	FAILED QC
1171	COI5P		Sternoptychidae	Sternoptychidae 3	Argyropelecus	sp	Sternoptychidae_GBMND6907521_Argyropelecus_sp__AacuK_COI5P_MT420365	Argyropelecus aculeatus 1	Argyropelecus sp	not	Not identified to species level	FAILED QC
1172	COI5P		Sternoptychidae	Sternoptychidae 3	Argyropelecus	sp	Sternoptychidae_GBMND6907721_Argyropelecus_sp__AacuM_COI5P_MT420367	Argyropelecus aculeatus 1	Argyropelecus sp	not	Not identified to species level	FAILED QC
1173	COI5P		Sternoptychidae	Sternoptychidae 3	Argyropelecus	sp	Sternoptychidae_GBMND6906821_Argyropelecus_sp__AacuD_COI5P_MT420358	Argyropelecus aculeatus 1	Argyropelecus sp	not	Not identified to species level	FAILED QC
1174	COI5P		Sternoptychidae	Sternoptychidae 3	Argyropelecus	sp	Sternoptychidae_GBMND6907821_Argyropelecus_sp__AacuN_COI5P_MT420368	Argyropelecus aculeatus 1	Argyropelecus sp	not	Not identified to species level	FAILED QC
1175	COI5P		Sternoptychidae	Sternoptychidae 3	Argyropelecus	sp	Sternoptychidae_GBMND6908221_Argyropelecus_sp__AacuR_COI5P_MT420372	Argyropelecus aculeatus 1	Argyropelecus sp	not	Not identified to species level	FAILED QC
1176	COI5P		Sternoptychidae	Sternoptychidae 3	Argyropelecus	aculeatus	Sternoptychidae_MAECO01406_Argyropelecus_aculeatus_COI5P_EU148081	Argyropelecus aculeatus 1	Argyropelecus aculeatus		no	PASSED QC
1177	COI5P		Sternoptychidae	Sternoptychidae 3	Argyropelecus	aculeatus	Sternoptychidae_FOAO42415_Argyropelecus_aculeatus_COI5P	Argyropelecus aculeatus 1	Argyropelecus aculeatus		no	PASSED QC
1178	COI5P		Sternoptychidae	Sternoptychidae 3	Argyropelecus	aculeatus	Sternoptychidae_BCOLL30306_Argyropelecus_aculeatus_COI5P	Argyropelecus aculeatus 1	Argyropelecus aculeatus		no	PASSED QC
1179	COI5P		Sternoptychidae	Sternoptychidae 3	Argyropelecus	aculeatus	Sternoptychidae_DPND68015_Argyropelecus_aculeatus_COI5P_MF041204	Argyropelecus aculeatus 1	Argyropelecus aculeatus		no	PASSED QC
1180	COI5P		Sternoptychidae	Sternoptychidae 3	Argyropelecus	aculeatus	Sternoptychidae_DPND68115_Argyropelecus_aculeatus_COI5P_MF041380	Argyropelecus aculeatus 1	Argyropelecus aculeatus		no	PASSED QC
1181	COI5P		Sternoptychidae	Sternoptychidae 3	Argyropelecus	aculeatus	Sternoptychidae_CBPM10311_Argyropelecus_aculeatus_COI5P	Argyropelecus aculeatus 1	Argyropelecus aculeatus		no	PASSED QC
1182	COI5P		Sternoptychidae	Sternoptychidae 3	Argyropelecus	aculeatus	Sternoptychidae_UKFBJ121108_Argyropelecus_aculeatus_COI5P_KF929623	Argyropelecus aculeatus 1	Argyropelecus aculeatus		no	PASSED QC
1183	COI5P		Sternoptychidae	Sternoptychidae 3	Argyropelecus	aculeatus	Sternoptychidae_DPND285317_Argyropelecus_aculeatus_COI5P_MT323396	Argyropelecus aculeatus 1	Argyropelecus aculeatus		no	PASSED QC
1184	COI5P		Sternoptychidae	Sternoptychidae 3	Argyropelecus	aculeatus	Sternoptychidae_SCAFB123209_Argyropelecus_aculeatus_COI5P_KY033551	Argyropelecus aculeatus 1	Argyropelecus aculeatus		no	PASSED QC
1185	COI5P		Sternoptychidae	Sternoptychidae 3	Argyropelecus	aculeatus	Sternoptychidae_DPND65315_Argyropelecus_aculeatus_COI5P_MF041515	Argyropelecus aculeatus 1	Argyropelecus aculeatus		no	PASSED QC
1186	COI5P		Sternoptychidae	Sternoptychidae 3	Argyropelecus	aculeatus	Sternoptychidae_DPND65015_Argyropelecus_aculeatus_COI5P_MF041597	Argyropelecus aculeatus 1	Argyropelecus aculeatus		no	PASSED QC
1187	COI5P		Sternoptychidae	Sternoptychidae 3	Argyropelecus	aculeatus	Sternoptychidae_ANGBF4555419_Argyropelecus_aculeatus_COI5P_KX098553	Argyropelecus aculeatus 1	Argyropelecus aculeatus		no	PASSED QC
1188	COI5P		Sternoptychidae	Sternoptychidae 3	Argyropelecus	aculeatus	Sternoptychidae_BCOLL30406_Argyropelecus_aculeatus_COI5P	Argyropelecus aculeatus 1	Argyropelecus aculeatus		no	PASSED QC
1189	COI5P		Sternoptychidae	Sternoptychidae 3	Argyropelecus	sp	Sternoptychidae_GBMND6908521_Argyropelecus_sp__AacuU_COI5P_MT420375	Argyropelecus aculeatus 1	Argyropelecus sp	not	Not identified to species level	FAILED QC
1190	COI5P		Sternoptychidae	Sternoptychidae 3	Argyropelecus	aculeatus	Sternoptychidae_MAECO01306_Argyropelecus_aculeatus_COI5P_EU148082	Argyropelecus aculeatus 1	Argyropelecus aculeatus		no	PASSED QC
1191	COI5P		Sternoptychidae	Sternoptychidae 3	Argyropelecus	sp	Sternoptychidae_GBMND6907221_Argyropelecus_sp__AacuH_COI5P_MT420362	Argyropelecus aculeatus 1	Argyropelecus sp	not	Not identified to species level	FAILED QC
1192	COI5P		Sternoptychidae	Sternoptychidae 3	Argyropelecus	sp	Sternoptychidae_GBMND6908621_Argyropelecus_sp__AacuV_COI5P_MT420376	Argyropelecus aculeatus 1	Argyropelecus sp	not	Not identified to species level	FAILED QC
1193	COI5P		Sternoptychidae	Sternoptychidae 3	Argyropelecus	sp	Sternoptychidae_GBMND6908321_Argyropelecus_sp__AacuS_COI5P_MT420373	Argyropelecus aculeatus 1	Argyropelecus sp	not	Not identified to species level	FAILED QC
1194	COI5P		Sternoptychidae	Sternoptychidae 3	Argyropelecus	sp	Sternoptychidae_GBMND6907021_Argyropelecus_sp__AacuF_COI5P_MT420360	Argyropelecus aculeatus 1	Argyropelecus sp	not	Not identified to species level	FAILED QC
1195	COI5P		Sternoptychidae	Sternoptychidae 3	Argyropelecus	sp	Sternoptychidae_GBMND6907321_Argyropelecus_sp__AacuI_COI5P_MT420363	Argyropelecus aculeatus 1	Argyropelecus sp	not	Not identified to species level	FAILED QC
1196	COI5P		Sternoptychidae	Sternoptychidae 3	Argyropelecus	sp	Sternoptychidae_GBMND6907921_Argyropelecus_sp__AacuO_COI5P_MT420369	Argyropelecus aculeatus 1	Argyropelecus sp	not	Not identified to species level	FAILED QC
1197	COI5P		Sternoptychidae	Sternoptychidae 3	Argyropelecus	sp	Sternoptychidae_GBMND6906721_Argyropelecus_sp__AacuA_COI5P_MT420357	Argyropelecus aculeatus 1	Argyropelecus sp	not	Not identified to species level	FAILED QC
1198	COI5P		Sternoptychidae	Sternoptychidae 3	Argyropelecus	sp	Sternoptychidae_GBMND6907421_Argyropelecus_sp__AacuJ_COI5P_MT420364	Argyropelecus aculeatus 1	Argyropelecus sp	not	Not identified to species level	FAILED QC
1199	COI5P		Sternoptychidae	Sternoptychidae 3	Argyropelecus	aculeatus	Sternoptychidae_MAECO01206_Argyropelecus_aculeatus_COI5P_EU148083	Argyropelecus aculeatus 1	Argyropelecus aculeatus		no	PASSED QC
1200	COI5P		Sternoptychidae	Sternoptychidae 3	Argyropelecus	aculeatus	Sternoptychidae_DPND65215_Argyropelecus_aculeatus_COI5P_MF041356	Argyropelecus aculeatus 1	Argyropelecus aculeatus		no	PASSED QC
1201	COI5P		Sternoptychidae	Sternoptychidae 3	Argyropelecus	hemigymnus	Sternoptychidae_ANGBF37412_Argyropelecus_hemigymnus_COI5P_GU071749	Argyropelecus aculeatus 1	Argyropelecus hemigymnus		mis ID	FAILED QC
1202	COI5P		Sternoptychidae	Sternoptychidae 3	Argyropelecus	sp	Sternoptychidae_GBMND6908421_Argyropelecus_sp__AacuT_COI5P_MT420374	Argyropelecus aculeatus 1	Argyropelecus sp	not	Not identified to species level	FAILED QC
1203	COI5P		Sternoptychidae	Sternoptychidae 3	Argyropelecus	sp	Sternoptychidae_GBMND6908021_Argyropelecus_sp__AacuP_COI5P_MT420370	Argyropelecus aculeatus 1	Argyropelecus sp	not	Not identified to species level	FAILED QC
1204	COI5P		Sternoptychidae	Sternoptychidae 3	Argyropelecus	sp	Sternoptychidae_GBMND6907621_Argyropelecus_sp__AacuL_COI5P_MT420366	Argyropelecus aculeatus 1	Argyropelecus sp	not	Not identified to species level	FAILED QC
1205	COI5P		Sternoptychidae	Sternoptychidae 3	Argyropelecus	sp	Sternoptychidae_GBMND6907121_Argyropelecus_sp__AacuG_COI5P_MT420361	Argyropelecus aculeatus 1	Argyropelecus sp	not	Not identified to species level	FAILED QC
1206	COI5P		Sternoptychidae	Sternoptychidae 3	Argyropelecus	sp	Sternoptychidae_GBMND6908121_Argyropelecus_sp__AacuQ_COI5P_MT420371	Argyropelecus aculeatus 1	Argyropelecus sp	not	Not identified to species level	FAILED QC
1207	COI5P		Gonostomatidae	Gonostomatidae 3	Diplophos	rebainsi	Gonostomatidae_FNZ00206_Diplophos_rebainsi_COI5P	Diplophos rebainsi	Diplophos rebainsi		no	PASSED QC
1208	COI5P		Gonostomatidae	Gonostomatidae 3	Diplophos	rebainsi	Gonostomatidae_FNZ50406_Diplophos_rebainsi_COI5P	Diplophos rebainsi	Diplophos rebainsi		no	PASSED QC
1209	COI5P		Gonostomatidae	Gonostomatidae 3	Diplophos	rebainsi	Gonostomatidae_FOAQ22521_Diplophos_rebainsi_COI5P	Diplophos rebainsi	Diplophos rebainsi		no	PASSED QC
1210	COI5P		Gonostomatidae	Gonostomatidae 3	Diplophos	rebainsi	Gonostomatidae_GBMNB924120_Diplophos_rebainsi_COI5P_MN123338	Diplophos rebainsi	Diplophos rebainsi		no	PASSED QC
1211	EPLATE		Gonostomatidae	Gonostomatidae 3	Diplophos	rebainsi	Gonostomatidae_Diplophos_rebainsi_EPLATE_53_F09	Diplophos rebainsi	Diplophos rebainsi		no	PASSED QC
1212	COI5P		Gonostomatidae	Gonostomatidae 3	Diplophos	rebainsi	Gonostomatidae_FOAG51108_Diplophos_rebainsi_COI5P_GU805976	Diplophos rebainsi	Diplophos rebainsi		no	PASSED QC
1213	COI5P		Gonostomatidae	Gonostomatidae 3	Diplophos	rebainsi	Gonostomatidae_FOAI89910_Diplophos_rebainsi_COI5P_HQ563938	Diplophos rebainsi	Diplophos rebainsi		no	PASSED QC
1214	COI5P		Gonostomatidae	Gonostomatidae 3	Diplophos	rebainsi	Gonostomatidae_FOAQ46021_Diplophos_rebainsi_COI5P	Diplophos rebainsi	Diplophos rebainsi		no	PASSED QC
1215	COI5P		Gonostomatidae	Gonostomatidae 3	Diplophos	rebainsi	Gonostomatidae_FOAI90110_Diplophos_rebainsi_COI5P_HQ563940	Diplophos rebainsi	Diplophos rebainsi		no	PASSED QC
1216	COI5P		Gonostomatidae	Gonostomatidae 3	Diplophos	rebainsi	Gonostomatidae_FNZ00106_Diplophos_rebainsi_COI5P	Diplophos rebainsi	Diplophos rebainsi		no	PASSED QC
1217	COI5P		Gonostomatidae	Gonostomatidae 3	Diplophos	rebainsi	Gonostomatidae_FNZ00306_Diplophos_rebainsi_COI5P	Diplophos rebainsi	Diplophos rebainsi		no	PASSED QC
1218	COI5P		Gonostomatidae	Gonostomatidae 3	Diplophos	rebainsi	Gonostomatidae_FOAQ22421_Diplophos_rebainsi_COI5P	Diplophos rebainsi	Diplophos rebainsi		no	PASSED QC
1219	COI5P		Gonostomatidae	Gonostomatidae 3	Diplophos	rebainsi	Gonostomatidae_FNZ50706_Diplophos_rebainsi_COI5P	Diplophos rebainsi	Diplophos rebainsi		no	PASSED QC
1220	COI5P		Gonostomatidae	Gonostomatidae 3	Diplophos	rebainsi	Gonostomatidae_FOAI89710_Diplophos_rebainsi_COI5P_HQ563936	Diplophos rebainsi	Diplophos rebainsi		no	PASSED QC
1221	COI5P		Stomiidae	Stomiinae 2	Stomias	boa	Stomiidae_Stomiinae_UKFBI19608_Stomias_boa_COI5P	Stomias undetermined spp.	Stomias boa		mis ID	FAILED QC
1222	COI5P		Stomiidae	Stomiinae 2	Stomias	boa	Stomiidae_Stomiinae_DSSAF76311_Stomias_boa_COI5P_JN312421	Stomias undetermined spp.	Stomias boa		mis ID	FAILED QC
1223	COI5P		Stomiidae	Stomiinae 2	Stomias	atriventer	Stomiidae_Stomiinae_MOP10012_Stomias_atriventer_COI5P_MF957058	Stomias atriventer 2	Stomias atriventer		Species polyphyletic in COI tree	PASSED QC
1224	COI5P		Stomiidae	Stomiinae 2	Stomias	atriventer	Stomiidae_Stomiinae_MOP50812_Stomias_atriventer_COI5P_MF957061	Stomias atriventer 2	Stomias atriventer		Species polyphyletic in COI tree	PASSED QC
1225	COI5P		Stomiidae	Stomiinae 2	Stomias	atriventer	Stomiidae_Stomiinae_MOP76912_Stomias_atriventer_COI5P_MF957062	Stomias atriventer 2	Stomias atriventer		Species polyphyletic in COI tree	PASSED QC
1226	COI5P		Stomiidae	Stomiinae 2	Stomias	atriventer	Stomiidae_Stomiinae_MOP57912_Stomias_atriventer_COI5P_MF957056	Stomias atriventer 2	Stomias atriventer		Species polyphyletic in COI tree	PASSED QC
1227	COI5P		Stomiidae	Stomiinae 2	Stomias	atriventer	Stomiidae_Stomiinae_MOP58012_Stomias_atriventer_COI5P_MF957055	Stomias atriventer 2	Stomias atriventer		Species polyphyletic in COI tree	PASSED QC
1228	COI5P		Stomiidae	Stomiinae 2	Stomias	atriventer	Stomiidae_Stomiinae_MOP50912_Stomias_atriventer_COI5P_MF957060	Stomias atriventer 2	Stomias atriventer		Species polyphyletic in COI tree	PASSED QC
1229	COI5P		Stomiidae	Stomiinae 2	Stomias	atriventer	Stomiidae_Stomiinae_MOP24212_Stomias_atriventer_COI5P_MF957057	Stomias atriventer 2	Stomias atriventer		Species polyphyletic in COI tree	PASSED QC
1230	COI5P		Stomiidae	Stomiinae 2	Stomias	atriventer	Stomiidae_Stomiinae_MOP63812_Stomias_atriventer_COI5P_MF957065	Stomias atriventer 2	Stomias atriventer		Species polyphyletic in COI tree	PASSED QC
1231	COI5P		Stomiidae	Stomiinae 2	Stomias	atriventer	Stomiidae_Stomiinae_MOP46112_Stomias_atriventer_COI5P_MF957053	Stomias atriventer 2	Stomias atriventer		Species polyphyletic in COI tree	PASSED QC
1232	COI5P		Stomiidae	Stomiinae 2	Stomias	atriventer	Stomiidae_Stomiinae_MOP46212_Stomias_atriventer_COI5P_MF957064	Stomias atriventer 2	Stomias atriventer		Species polyphyletic in COI tree	PASSED QC
1233	COI5P		Stomiidae	Stomiinae 2	Stomias	atriventer	Stomiidae_Stomiinae_MOP15812_Stomias_atriventer_COI5P_MF957054	Stomias atriventer 2	Stomias atriventer		Species polyphyletic in COI tree	PASSED QC
1234	COI5P		Stomiidae	Stomiinae 2	Stomias	atriventer	Stomiidae_Stomiinae_MOP07312_Stomias_atriventer_COI5P_MF957059	Stomias atriventer 2	Stomias atriventer		Species polyphyletic in COI tree	PASSED QC
1235	COI5P		Stomiidae	Stomiinae 2	Stomias	atriventer	Stomiidae_Stomiinae_MOP36612_Stomias_atriventer_COI5P_MF957063	Stomias atriventer 2	Stomias atriventer		Species polyphyletic in COI tree	PASSED QC
1236	COI5P		Stomiidae	Stomiinae 2	Stomias	nebulosus	Stomiidae_Stomiinae_ZOSKT27216_Stomias_nebulosus_COI5P_KU943046	Stomias nebulosus	Stomias nebulosus		no	PASSED QC
1237	COI5P		Stomiidae	Stomiinae 2	Stomias	nebulosus	Stomiidae_Stomiinae_ZOSKT27116_Stomias_nebulosus_COI5P_KU943045	Stomias nebulosus	Stomias nebulosus		no	PASSED QC
1238	COI5P		Stomiidae	Stomiinae 2	Stomias	affinis	Stomiidae_Stomiinae_ANGBF4558819_Stomias_affinis_COI5P_MF414881	Stomias affinis	Stomias affinis		no	PASSED QC
1239	COI5P		Stomiidae	Stomiinae 2	Stomias	affinis	Stomiidae_Stomiinae_ANGBF4558919_Stomias_affinis_COI5P_MF415045	Stomias affinis	Stomias affinis		no	PASSED QC
1240	COI5P		Stomiidae	Stomiinae 2	Stomias	affinis	Stomiidae_Stomiinae_ZOSKT195516_Stomias_affinis_COI5P_KU943040	Stomias affinis	Stomias affinis		no	PASSED QC
1241	COI5P		Stomiidae	Stomiinae 2	Stomias	affinis	Stomiidae_Stomiinae_FTWS03009_Stomias_affinis_COI5P	Stomias affinis	Stomias affinis		no	PASSED QC
1242	COI5P		Stomiidae	Stomiinae 2	Stomias	affinis	Stomiidae_Stomiinae_FOAG21008_Stomias_affinis_COI5P	Stomias affinis	Stomias affinis		no	PASSED QC
1243	COI5P		Stomiidae	Stomiinae 2	Stomias	affinis	Stomiidae_Stomiinae_FTWS08309_Stomias_affinis_COI5P	Stomias affinis	Stomias affinis		no	PASSED QC
1244	COI5P		Stomiidae	Stomiinae 2	Stomias	affinis	Stomiidae_Stomiinae_ZOSKT195716_Stomias_affinis_COI5P_KU943042	Stomias affinis	Stomias affinis		no	PASSED QC
1245	COI5P		Stomiidae	Stomiinae 2	Stomias	affinis	Stomiidae_Stomiinae_ANGBF4558719_Stomias_affinis_COI5P_MF414857	Stomias affinis	Stomias affinis		no	PASSED QC
1246	COI5P		Stomiidae	Stomiinae 2	Stomias	affinis	Stomiidae_Stomiinae_ANGBF856412_Stomias_affinis_COI5P_GQ860375	Stomias affinis	Stomias affinis		no	PASSED QC
1247	COI5P		Stomiidae	Stomiinae 2	Stomias	affinis	Stomiidae_Stomiinae_FTWS02909_Stomias_affinis_COI5P	Stomias affinis	Stomias affinis		no	PASSED QC
1248	COI5P		Stomiidae	Stomiinae 2	Stomias	affinis	Stomiidae_Stomiinae_ZOSKT195416_Stomias_affinis_COI5P_KU943039	Stomias affinis	Stomias affinis		no	PASSED QC
1249	COI5P		Stomiidae	Stomiinae 2	Stomias	affinis	Stomiidae_Stomiinae_ZOSKT195316_Stomias_affinis_COI5P_KU943038	Stomias affinis	Stomias affinis		no	PASSED QC
1250	COI5P		Stomiidae	Stomiinae 2	Stomias	affinis	Stomiidae_Stomiinae_FTWS02609_Stomias_affinis_COI5P	Stomias affinis	Stomias affinis		no	PASSED QC
1251	COI5P		Stomiidae	Stomiinae 2	Stomias	affinis	Stomiidae_Stomiinae_DPND100115_Stomias_affinis_COI5P_MF041365	Stomias affinis	Stomias affinis		no	PASSED QC
1252	COI5P		Stomiidae	Stomiinae 2	Stomias	affinis	Stomiidae_Stomiinae_UKFBI68508_Stomias_affinis_COI5P	Stomias affinis	Stomias affinis		no	PASSED QC
1253	COI5P		Stomiidae	Stomiinae 2	Stomias	longibarbatus	Stomiidae_Stomiinae_DSSAF76111_Stomias_longibarbatus_COI5P_JN312420	Stomias affinis	Stomias longibarbatus		mis ID	FAILED QC
1254	COI5P		Stomiidae	Stomiinae 2	Stomias	boa	Stomiidae_Stomiinae_DSSAF76411_Stomias_boa_COI5P	Stomias affinis	Stomias boa		mis ID	FAILED QC
1255	COI5P		Stomiidae	Stomiinae 2	Stomias	affinis	Stomiidae_Stomiinae_DPND184916_Stomias_affinis_COI5P_MT323736	Stomias affinis	Stomias affinis		no	PASSED QC
1256	COI5P		Stomiidae	Stomiinae 2	Stomias	-	Stomiidae_Stomiinae_MFLE05912_Stomias_COI5P	Stomias affinis	Stomias -	not	Not identified to species level	FAILED QC
1257	COI5P		Stomiidae	Stomiinae 2	Stomias	boa	Stomiidae_Stomiinae_DSSAF76511_Stomias_boa_COI5P	Stomias affinis	Stomias boa		mis ID	FAILED QC
1258	COI5P		Stomiidae	Stomiinae 2	Stomias	affinis	Stomiidae_Stomiinae_DPND58615_Stomias_affinis_COI5P_MF041301	Stomias affinis	Stomias affinis		no	PASSED QC
1259	COI5P		Stomiidae	Stomiinae 2	Stomias	affinis	Stomiidae_Stomiinae_DPND59815_Stomias_affinis_COI5P_MF041490	Stomias affinis	Stomias affinis		no	PASSED QC
1260	COI5P		Stomiidae	Stomiinae 2	Stomias	affinis	Stomiidae_Stomiinae_DPND110715_Stomias_affinis_COI5P_MF041008	Stomias affinis	Stomias affinis		no	PASSED QC
1261	COI5P		Stomiidae	Stomiinae 2	Stomias	affinis	Stomiidae_Stomiinae_DPND90415_Stomias_affinis_COI5P_MF041602	Stomias affinis	Stomias affinis		no	PASSED QC
1262	COI5P		Stomiidae	Stomiinae 2	Stomias	affinis	Stomiidae_Stomiinae_DPND104215_Stomias_affinis_COI5P_MF041029	Stomias affinis	Stomias affinis		no	PASSED QC
1263	COI5P		Stomiidae	Stomiinae 2	Stomias	affinis	Stomiidae_Stomiinae_DPND205916_Stomias_affinis_COI5P_MG856427	Stomias affinis	Stomias affinis		no	PASSED QC
1264	COI5P		Stomiidae	Stomiinae 2	Stomias	affinis	Stomiidae_Stomiinae_DPND183916_Stomias_affinis_COI5P_MT323377	Stomias affinis	Stomias affinis		no	PASSED QC
1265	COI5P		Stomiidae	Stomiinae 2	Stomias	affinis	Stomiidae_Stomiinae_DPND102715_Stomias_affinis_COI5P_MF041668	Stomias affinis	Stomias affinis		no	PASSED QC
1266	COI5P		Stomiidae	Stomiinae 2	Stomias	affinis	Stomiidae_Stomiinae_DPND59715_Stomias_affinis_COI5P_MF041610	Stomias affinis	Stomias affinis		no	PASSED QC
1267	COI5P		Phosichthyidae	Melanostomiinae 2	Vinciguerria	attenuata	Phosichthyidae_DSSAF67611_Vinciguerria_attenuata_COI5P	MIS ID (change in tree)	Vinciguerria attenuata		mis ID	FAILED QC
1268	COI5P		Stomiidae	Melanostomiinae 2	Photonectes	parvimanus	Stomiidae_Melanostomiinae_DSSAF24311_Photonectes_parvimanus_COI5P	Photonectes parvimanus	Photonectes parvimanus		no	PASSED QC
1269	COI5P		Stomiidae	Melanostomiinae 2	Photonectes	margarita	Stomiidae_Melanostomiinae_DPND205416_Photonectes_margarita_COI5P_MG856573	Photonectes margarita	Photonectes margarita		no	PASSED QC
1270	COI5P		Stomiidae	Melanostomiinae 2	Photonectes	margarita	Stomiidae_Melanostomiinae_DPND194216_Photonectes_margarita_COI5P_MG856792	Photonectes margarita	Photonectes margarita		no	PASSED QC
1271	COI5P		Stomiidae	Melanostomiinae 2	Photonectes	margarita	Stomiidae_Melanostomiinae_DPND201716_Photonectes_margarita_COI5P_MG856700	Photonectes margarita	Photonectes margarita		no	PASSED QC
1272	COI5P		Stomiidae	Melanostomiinae 2	Photonectes	margarita	Stomiidae_Melanostomiinae_UKFBI103908_Photonectes_margarita_COI5P	Photonectes margarita	Photonectes margarita		no	PASSED QC
1273	COI5P		Stomiidae	Melanostomiinae 2	Photonectes	sp	Stomiidae_Melanostomiinae_UKFBJ71408_Photonectes_sp__COI5P	Photonectes margarita	Photonectes sp	not	Not identified to species level	FAILED QC
1274	COI5P		Stomiidae	Melanostomiinae 2	Photonectes	braueri	Stomiidae_Melanostomiinae_DPND228616_Photonectes_braueri_COI5P	Photonectes margarita	Photonectes braueri		mis ID	FAILED QC
1275	COI5P		Stomiidae	Melanostomiinae 2	Photonectes	margarita	Stomiidae_Melanostomiinae_DPND320417_Photonectes_margarita_COI5P_MH777687	Photonectes margarita	Photonectes margarita		no	PASSED QC
1276	COI5P		Stomiidae	Melanostomiinae 2	Photonectes	margarita	Stomiidae_Melanostomiinae_ANGBF853112_Photonectes_margarita_COI5P_GQ860394	Photonectes margarita	Photonectes margarita		no	PASSED QC
1277	COI5P		Stomiidae	Melanostomiinae 2	Flagellostomias	boureei	Stomiidae_Melanostomiinae_DPND219616_Flagellostomias_boureei_COI5P_MG856388	Flagellostomias boureei	Flagellostomias boureei		no	PASSED QC
1278	COI5P		Stomiidae	Melanostomiinae 2	Flagellostomias	boureei	Stomiidae_Melanostomiinae_FOAN135612_Flagellostomias_boureei_COI5P	Flagellostomias boureei	Flagellostomias boureei		no	PASSED QC
1279	COI5P		Stomiidae	Melanostomiinae 2	Flagellostomias	boureei	Stomiidae_Melanostomiinae_GBGCA949115_Flagellostomias_boureei_COI5P_KJ190050	Flagellostomias boureei	Flagellostomias boureei		no	PASSED QC
1280	COI5P		Stomiidae	Melanostomiinae 2	Flagellostomias	boureei	Stomiidae_Melanostomiinae_UKFBJ109008_Flagellostomias_boureei_COI5P_KF929888	Flagellostomias boureei	Flagellostomias boureei		no	PASSED QC
1281	COI5P		Stomiidae	Melanostomiinae 2	Flagellostomias	boureei	Stomiidae_Melanostomiinae_DPND212016_Flagellostomias_boureei_COI5P_MG856762	Flagellostomias boureei	Flagellostomias boureei		no	PASSED QC
1282	COI5P		Stomiidae	Melanostomiinae 2	Flagellostomias	boureei	Stomiidae_Melanostomiinae_DPND228516_Flagellostomias_boureei_COI5P_MT323735	Flagellostomias boureei	Flagellostomias boureei		no	PASSED QC
1283	COI5P		Stomiidae	Melanostomiinae 2	Flagellostomias	boureei	Stomiidae_Melanostomiinae_GLF34220_Flagellostomias_boureei_COI5P	Flagellostomias boureei	Flagellostomias boureei		no	PASSED QC
1284	COI5P		Stomiidae	Melanostomiinae 2	Flagellostomias	-	Stomiidae_Melanostomiinae_GLF32418_Flagellostomias_COI5P	Flagellostomias boureei	Flagellostomias -	not	Not identified to species level	FAILED QC
1285	COI5P		Stomiidae	Melanostomiinae 2	Flagellostomias	boureei	Stomiidae_Melanostomiinae_SCAFB113009_Flagellostomias_boureei_COI5P_KY033620	Flagellostomias boureei	Flagellostomias boureei		no	PASSED QC
1286	COI5P		Stomiidae	Melanostomiinae 2	Flagellostomias	boureei	Stomiidae_Melanostomiinae_SCAFB131509_Flagellostomias_boureei_COI5P_KY033621	Flagellostomias boureei	Flagellostomias boureei		no	PASSED QC
1287	COI5P		Stomiidae	Melanostomiinae 2	Flagellostomias	boureei	Stomiidae_Melanostomiinae_MAECO42709_Flagellostomias_boureei_COI5P	Flagellostomias boureei	Flagellostomias boureei		no	PASSED QC
1288	COI5P		Stomiidae	Melanostomiinae 2	Flagellostomias	boureei	Stomiidae_Melanostomiinae_MAECO42609_Flagellostomias_boureei_COI5P	Flagellostomias boureei	Flagellostomias boureei		no	PASSED QC
1289	COI5P		Stomiidae	Melanostomiinae 2	Flagellostomias	boureei	Stomiidae_Melanostomiinae_MAECO42809_Flagellostomias_boureei_COI5P	Flagellostomias boureei	Flagellostomias boureei		no	PASSED QC
1290	COI5P		Stomiidae	Melanostomiinae 2	Flagellostomias	boureei	Stomiidae_Melanostomiinae_DPND186416_Flagellostomias_boureei_COI5P_MT323607	Flagellostomias boureei	Flagellostomias boureei		no	PASSED QC
1291	COI5P		Stomiidae	Melanostomiinae 2	Odontostomias	micropogon	Stomiidae_Melanostomiinae_ANGBF855612_Odontostomias_micropogon_COI5P_GQ860391	Odontostomias micropogon	Odontostomias micropogon		no	PASSED QC
1292	COI5P		Stomiidae	Melanostomiinae 2	Opostomias	micripnus	Stomiidae_Melanostomiinae_FNZ104307_Opostomias_micripnus_COI5P	Opostomias micripnus	Opostomias micripnus		no	PASSED QC
1293	COI5P		Stomiidae	Melanostomiinae 2	Opostomias	micripnus	Stomiidae_Melanostomiinae_FOAK03010_Opostomias_micripnus_COI5P_HQ563980	Opostomias micripnus	Opostomias micripnus		no	PASSED QC
1294	COI5P		Stomiidae	Melanostomiinae 2	Opostomias	micripnus	Stomiidae_Melanostomiinae_FNZC70410_Opostomias_micripnus_COI5P_JN312034	Opostomias micripnus	Opostomias micripnus		no	PASSED QC
1295	COI5P		Stomiidae	Melanostomiinae 2	Opostomias	micripnus	Stomiidae_Melanostomiinae_FNZC61810_Opostomias_micripnus_COI5P_JN312031	Opostomias micripnus	Opostomias micripnus		no	PASSED QC
1296	COI5P		Stomiidae	Melanostomiinae 2	Opostomias	micripnus	Stomiidae_Melanostomiinae_FNZC63310_Opostomias_micripnus_COI5P_JN312033	Opostomias micripnus	Opostomias micripnus		no	PASSED QC
1297	COI5P		Stomiidae	Melanostomiinae 2	Opostomias	micripnus	Stomiidae_Melanostomiinae_FNZA15307_Opostomias_micripnus_COI5P	Opostomias micripnus	Opostomias micripnus		no	PASSED QC
1298	COI5P		Stomiidae	Melanostomiinae 2	Opostomias	micripnus	Stomiidae_Melanostomiinae_FNZ104407_Opostomias_micripnus_COI5P	Opostomias micripnus	Opostomias micripnus		no	PASSED QC
1299	COI5P		Stomiidae	Melanostomiinae 2	Opostomias	micripnus	Stomiidae_Melanostomiinae_FNZ81906_Opostomias_micripnus_COI5P	Opostomias micripnus	Opostomias micripnus		no	PASSED QC
1300	COI5P		Stomiidae	Melanostomiinae 2	Opostomias	sp	Stomiidae_Melanostomiinae_FOAL42610_Opostomias_sp__COI5P_HQ956168	Opostomias micripnus	Opostomias sp	not	Not identified to species level	FAILED QC
1301	COI5P		Stomiidae	Melanostomiinae 2	Opostomias	micripnus	Stomiidae_Melanostomiinae_FNZ31406_Opostomias_micripnus_COI5P	Opostomias micripnus	Opostomias micripnus		no	PASSED QC
1302	COI5P		Stomiidae	Melanostomiinae 2	Opostomias	micripnus	Stomiidae_Melanostomiinae_FOAK03110_Opostomias_micripnus_COI5P	Opostomias micripnus	Opostomias micripnus		no	PASSED QC
1303	COI5P		Stomiidae	Melanostomiinae 2	Opostomias	micripnus	Stomiidae_Melanostomiinae_GBMNB935720_Opostomias_micripnus_COI5P_MN123454	Opostomias micripnus	Opostomias micripnus		no	PASSED QC
1304	COI5P		Stomiidae	Melanostomiinae 2	Opostomias	micripnus	Stomiidae_Melanostomiinae_DSLAF15407_Opostomias_micripnus_COI5P	Opostomias micripnus	Opostomias micripnus		no	PASSED QC
1305	COI5P		Stomiidae	Melanostomiinae 2	Opostomias	micripnus	Stomiidae_Melanostomiinae_DSLAF15307_Opostomias_micripnus_COI5P	Opostomias micripnus	Opostomias micripnus		no	PASSED QC
1306	COI5P		Stomiidae	Melanostomiinae 2	Opostomias	micripnus	Stomiidae_Melanostomiinae_FOAK02910_Opostomias_micripnus_COI5P_HQ563979	Opostomias micripnus	Opostomias micripnus		no	PASSED QC
1307	COI5P		Stomiidae	Melanostomiinae 2	Opostomias	micripnus	Stomiidae_Melanostomiinae_FOAO48715_Opostomias_micripnus_COI5P	Opostomias micripnus	Opostomias micripnus		no	PASSED QC
1308	COI5P		Stomiidae	Melanostomiinae 2	Opostomias	micripnus	Stomiidae_Melanostomiinae_FNZ86307_Opostomias_micripnus_COI5P	Opostomias micripnus	Opostomias micripnus		no	PASSED QC
1309	COI5P		Stomiidae	Melanostomiinae 2	Opostomias	micripnus	Stomiidae_Melanostomiinae_FNZ04206_Opostomias_micripnus_COI5P	Opostomias micripnus	Opostomias micripnus		no	PASSED QC
1310	COI5P		Stomiidae	Melanostomiinae 2	Opostomias	micripnus	Stomiidae_Melanostomiinae_FNZC58410_Opostomias_micripnus_COI5P_JN312026	Opostomias micripnus	Opostomias micripnus		no	PASSED QC
1311	COI5P		Stomiidae	Melanostomiinae 2	Opostomias	micripnus	Stomiidae_Melanostomiinae_FOAQ52521_Opostomias_micripnus_COI5P	Opostomias micripnus	Opostomias micripnus		no	PASSED QC
1312	COI5P		Stomiidae	Melanostomiinae 2	Leptostomias	sp	Stomiidae_Melanostomiinae_ANGBF808112_Leptostomias_sp__Ve32_1_COI5P_GU071746	Lepostomias sp. 1	Leptostomias sp	not	Not identified to species level	FAILED QC
1313	COI5P		Stomiidae	Melanostomiinae 2	Flagellostomias	boureei	Stomiidae_Melanostomiinae_DSSAF63111_Flagellostomias_boureei_COI5P_JN312025	Lepostomias sp. 1	Flagellostomias boureei		ID cannot be determined	FAILED QC
1314	COI5P		Stomiidae	Melanostomiinae 2	Leptostomias	bermudensis	Stomiidae_Melanostomiinae_DPND319417_Leptostomias_bermudensis_COI5P	Lepostomias sp. 2	Leptostomias bermudensis		ID cannot be determined	FAILED QC
1315	COI5P		Stomiidae	Melanostomiinae 2	Leptostomias	haplocaulus	Stomiidae_Melanostomiinae_DPND329417_Leptostomias_haplocaulus_COI5P	Lepostomias sp. 2	Leptostomias haplocaulus		ID cannot be determined	FAILED QC
1316	COI5P		Stomiidae	Melanostomiinae 2	Leptostomias	bermudensis	Stomiidae_Melanostomiinae_DPND319117_Leptostomias_bermudensis_COI5P	Lepostomias sp. 2	Leptostomias bermudensis		ID cannot be determined	FAILED QC
1317	COI5P		Stomiidae	Melanostomiinae 2	Leptostomias	longibarba	Stomiidae_Melanostomiinae_DPND329817_Leptostomias_longibarba_COI5P	Lepostomias sp. 2	Leptostomias longibarba		ID cannot be determined	FAILED QC
1318	COI5P		Stomiidae	Melanostomiinae 2	Leptostomias	bermudensis	Stomiidae_Melanostomiinae_DPND318917_Leptostomias_bermudensis_COI5P	Lepostomias sp. 2	Leptostomias bermudensis		ID cannot be determined	FAILED QC
1319	COI5P		Stomiidae	Melanostomiinae 2	Leptostomias	longibarba	Stomiidae_Melanostomiinae_UKFBI49308_Leptostomias_longibarba_COI5P	Lepostomias sp. 2	Leptostomias longibarba		ID cannot be determined	FAILED QC
1320	COI5P		Stomiidae	Melanostomiinae 2	Leptostomias	sp_A	Stomiidae_Melanostomiinae_FMVIC35408_Leptostomias_sp__A_COI5P	Leptostomias gladiator	Leptostomias sp_A	not	Not identified to species level	FAILED QC
1321	COI5P		Stomiidae	Melanostomiinae 2	Leptostomias	gladiator	Stomiidae_Melanostomiinae_FOAO98015_Leptostomias_gladiator_COI5P	Leptostomias gladiator	Leptostomias gladiator		no	PASSED QC
1322	COI5P		Stomiidae	Melanostomiinae 2	Leptostomias	gladiator	Stomiidae_Melanostomiinae_UKFBJ116608_Leptostomias_gladiator_COI5P_KF930042	Leptostomias gladiator	Leptostomias gladiator		no	PASSED QC
1323	COI5P		Stomiidae	Melanostomiinae 2	Leptostomias	gladiator	Stomiidae_Melanostomiinae_DPND217016_Leptostomias_gladiator_COI5P_MG856539	Leptostomias gladiator	Leptostomias gladiator		no	PASSED QC
1324	COI5P		Stomiidae	Melanostomiinae 2	Leptostomias	sp	Stomiidae_Melanostomiinae_FOAK02410_Leptostomias_sp__COI5P_HQ563975	Leptostomias gladiator	Leptostomias sp	not	Not identified to species level	FAILED QC
1325	COI5P		Stomiidae	Melanostomiinae 2	Leptostomias	gladiator	Stomiidae_Melanostomiinae_SCAFB129809_Leptostomias_gladiator_COI5P_KY033656	Leptostomias gladiator	Leptostomias gladiator		no	PASSED QC
1326	COI5P		Stomiidae	Melanostomiinae 2	Flagellostomias	boureei	Stomiidae_Melanostomiinae_FNZC59210_Flagellostomias_boureei_COI5P_JN312027	Leptostomias gladiator	Flagellostomias boureei		mis ID	FAILED QC
1327	COI5P		Stomiidae	Melanostomiinae 2	Flagellostomias	boureei	Stomiidae_Melanostomiinae_GBMNB925720_Flagellostomias_boureei_COI5P_MN123354	Leptostomias gladiator	Flagellostomias boureei		mis ID	FAILED QC
1328	COI5P		Stomiidae	Melanostomiinae 2	Leptostomias	sp	Stomiidae_Melanostomiinae_UKFBJ71208_Leptostomias_sp__COI5P	Leptostomias bilobatus	Leptostomias sp	not	Not identified to species level	FAILED QC
1329	COI5P		Stomiidae	Melanostomiinae 2	Leptostomias	sp	Stomiidae_Melanostomiinae_ANGBF4558419_Leptostomias_sp__SepW2613_COI5P_MF415250	Leptostomias bilobatus	Leptostomias sp	not	Not identified to species level	FAILED QC
1330	COI5P		Stomiidae	Melanostomiinae 2	Leptostomias	-	Stomiidae_Melanostomiinae_FOAQ17521_Leptostomias_COI5P	Leptostomias bilobatus	Leptostomias -	not	Not identified to species level	FAILED QC
1331	COI5P		Stomiidae	Melanostomiinae 2	Leptostomias	sp	Stomiidae_Melanostomiinae_MXFEC06514_Leptostomias_sp__COI5P_KR086863	Leptostomias bilobatus	Leptostomias sp	not	Not identified to species level	FAILED QC
1332	COI5P		Stomiidae	Melanostomiinae 2	Leptostomias	sp	Stomiidae_Melanostomiinae_MXFEC02414_Leptostomias_sp__COI5P_KR086862	Leptostomias bilobatus	Leptostomias sp	not	Not identified to species level	FAILED QC
1333	COI5P		Stomiidae	Melanostomiinae 2	Leptostomias	bilobatus	Stomiidae_Melanostomiinae_DPND205716_Leptostomias_bilobatus_COI5P_MG856609	Leptostomias bilobatus	Leptostomias bilobatus		no	PASSED QC
1334	COI5P		Stomiidae	Melanostomiinae 2	Leptostomias	-	Stomiidae_Melanostomiinae_DPND234716_Leptostomias_COI5P	Leptostomias bilobatus	Leptostomias -	not	Not identified to species level	FAILED QC
1335	COI5P		Stomiidae	Melanostomiinae 2	Leptostomias	bilobatus	Stomiidae_Melanostomiinae_DPND196616_Leptostomias_bilobatus_COI5P_MG856779	Leptostomias bilobatus	Leptostomias bilobatus		no	PASSED QC
1336	COI5P		Stomiidae	Melanostomiinae 2	Leptostomias	-	Stomiidae_Melanostomiinae_MFLV70810_Leptostomias_COI5P	Leptostomias bilobatus	Leptostomias -	not	Not identified to species level	FAILED QC
1337	COI5P		Stomiidae	Melanostomiinae 2	Leptostomias	-	Stomiidae_Melanostomiinae_MFLIV74609_Leptostomias_COI5P_HM389752	Leptostomias bilobatus	Leptostomias -	not	Not identified to species level	FAILED QC
1338	COI5P		Stomiidae	Melanostomiinae 2	Leptostomias	sp	Stomiidae_Melanostomiinae_MXFEC11214_Leptostomias_sp__COI5P_KR086864	Leptostomias bilobatus	Leptostomias sp	not	Not identified to species level	FAILED QC
1339	COI5P		Stomiidae	Melanostomiinae 2	Melanostomias	niger	Stomiidae_Melanostomiinae_GBMNB932920_Melanostomias_niger_COI5P_MN123426	Melanostomias niger	Melanostomias niger		no	PASSED QC
1340	COI5P		Stomiidae	Melanostomiinae 2	Melanostomias	niger	Stomiidae_Melanostomiinae_FNZC59410_Melanostomias_niger_COI5P_JN312028	Melanostomias niger	Melanostomias niger		no	PASSED QC
1341	COI5P		Stomiidae	Melanostomiinae 2	Melanostomias	niger	Stomiidae_Melanostomiinae_FOAQ24521_Melanostomias_niger_COI5P	Melanostomias niger	Melanostomias niger		no	PASSED QC
1342	COI5P		Stomiidae	Melanostomiinae 2	Melanostomias	niger	Stomiidae_Melanostomiinae_FOAP29517_Melanostomias_niger_COI5P	Melanostomias niger	Melanostomias niger		no	PASSED QC
1343	COI5P		Stomiidae	Melanostomiinae 2	Melanostomias	valdiviae	Stomiidae_Melanostomiinae_FOAN144012_Melanostomias_valdiviae_COI5P	Melanostomias valdiviae	Melanostomias valdiviae		no	PASSED QC
1344	COI5P		Stomiidae	Melanostomiinae 2	Melanostomias	valdiviae	Stomiidae_Melanostomiinae_FOAN144412_Melanostomias_valdiviae_COI5P	Melanostomias valdiviae	Melanostomias valdiviae		no	PASSED QC
1345	COI5P		Stomiidae	Melanostomiinae 2	Melanostomias	sp	Stomiidae_Melanostomiinae_FOAG20408_Melanostomias_sp__COI5P	Melanostomias sp. 1	Melanostomias sp	not	Not identified to species level	FAILED QC
1346	COI5P		Stomiidae	Melanostomiinae 2	Melanostomias	macrophotus	Stomiidae_Melanostomiinae_MAECO48609_Melanostomias_macrophotus_COI5P	Melanostomias sp. 1	Melanostomias macrophotus		ID cannot be determined	FAILED QC
1347	COI5P		Stomiidae	Melanostomiinae 2	Melanostomias	margaritifer	Stomiidae_Melanostomiinae_UKFBI80408_Melanostomias_margaritifer_COI5P	Melanostomias sp. 1	Melanostomias margaritifer		ID cannot be determined	FAILED QC
1348	COI5P		Stomiidae	Melanostomiinae 2	Melanostomias	sp	Stomiidae_Melanostomiinae_FOAO97315_Melanostomias_sp__COI5P	Melanostomias sp. 1	Melanostomias sp	not	Not identified to species level	FAILED QC
1349	COI5P		Stomiidae	Melanostomiinae 2	Melanostomias	sp	Stomiidae_Melanostomiinae_FOAO98715_Melanostomias_sp__COI5P	Melanostomias sp. 1	Melanostomias sp	not	Not identified to species level	FAILED QC
1350	COI5P		Stomiidae	Melanostomiinae 2	Melanostomias	bartonbeani	Stomiidae_Melanostomiinae_MAECO48509_Melanostomias_bartonbeani_COI5P	Melanostomias bartonbeani	Melanostomias bartonbeani		no	PASSED QC
1351	COI5P		Stomiidae	Melanostomiinae 2	Melanostomias	sp	Stomiidae_Melanostomiinae_FOAO41515_Melanostomias_sp__COI5P	Melanostomias bartonbeani	Melanostomias sp	not	Not identified to species level	FAILED QC
1352	COI5P		Stomiidae	Melanostomiinae 2	Melanostomias	bartonbeani	Stomiidae_Melanostomiinae_MAECO48309_Melanostomias_bartonbeani_COI5P	Melanostomias bartonbeani	Melanostomias bartonbeani		no	PASSED QC
1353	COI5P		Stomiidae	Melanostomiinae 2	Melanostomias	sp	Stomiidae_Melanostomiinae_UKFBK21708_Melanostomias_sp__COI5P	Melanostomias bartonbeani	Melanostomias sp	not	Not identified to species level	FAILED QC
1354	COI5P		Stomiidae	Melanostomiinae 2	Melanostomias	melanops	Stomiidae_Melanostomiinae_UKFBJ47308_Melanostomias_melanops_COI5P	Melanostomias bartonbeani	Melanostomias melanops		mis ID	FAILED QC
1355	COI5P		Stomiidae	Melanostomiinae 2	Melanostomias	bartonbeani	Stomiidae_Melanostomiinae_GLF26716_Melanostomias_bartonbeani_COI5P	Melanostomias bartonbeani	Melanostomias bartonbeani		no	PASSED QC
1356	COI5P		Stomiidae	Melanostomiinae 2	Melanostomias	bartonbeani	Stomiidae_Melanostomiinae_SCAFB101307_Melanostomias_bartonbeani_COI5P_KY033917	Melanostomias bartonbeani	Melanostomias bartonbeani		no	PASSED QC
1357	COI5P		Stomiidae	Melanostomiinae 2	Melanostomias	bartonbeani	Stomiidae_Melanostomiinae_GBGCA949915_Melanostomias_bartonbeani_COI5P_KJ190040	Melanostomias bartonbeani	Melanostomias bartonbeani		no	PASSED QC
1358	COI5P		Stomiidae	Melanostomiinae 2	Melanostomias	bartonbeani	Stomiidae_Melanostomiinae_UKFBK21608_Melanostomias_bartonbeani_COI5P_KF930117	Melanostomias bartonbeani	Melanostomias bartonbeani		no	PASSED QC
1359	COI5P		Stomiidae	Melanostomiinae 2	Melanostomias	bartonbeani	Stomiidae_Melanostomiinae_MAECO48409_Melanostomias_bartonbeani_COI5P	Melanostomias bartonbeani	Melanostomias bartonbeani		no	PASSED QC
1360	COI5P		Stomiidae	Melanostomiinae 2	Melanostomias	bartonbeani	Stomiidae_Melanostomiinae_UKFBJ88908_Melanostomias_bartonbeani_COI5P_KF930116	Melanostomias bartonbeani	Melanostomias bartonbeani		no	PASSED QC
1361	COI5P		Stomiidae	Idiacanthinae	Idiacanthus	antrostomus	Stomiidae_Idiacanthinae_FMV99118_Idiacanthus_antrostomus_COI5P_MK907464	Idiacanthus antrostomus	Idiacanthus antrostomus		no	PASSED QC
1362	COI5P		Stomiidae	Idiacanthinae	Idiacanthus	antrostomus	Stomiidae_Idiacanthinae_GBGC404008_Idiacanthus_antrostomus_COI5P_EU489700	Idiacanthus antrostomus	Idiacanthus antrostomus		no	PASSED QC
1363	COI5P		Stomiidae	Idiacanthinae	Idiacanthus	antrostomus	Stomiidae_Idiacanthinae_MFC08208_Idiacanthus_antrostomus_COI5P_GU440360	Idiacanthus antrostomus	Idiacanthus antrostomus		no	PASSED QC
1364	COI5P		Stomiidae	Idiacanthinae	Idiacanthus	antrostomus	Stomiidae_Idiacanthinae_FMV99018_Idiacanthus_antrostomus_COI5P_MK907460	Idiacanthus antrostomus	Idiacanthus antrostomus		no	PASSED QC
1365	COI5P		Stomiidae	Idiacanthinae	Idiacanthus	antrostomus	Stomiidae_Idiacanthinae_FMV69613_Idiacanthus_antrostomus_COI5P_KF918876	Idiacanthus antrostomus	Idiacanthus antrostomus		no	PASSED QC
1366	COI5P		Stomiidae	Idiacanthinae	Idiacanthus	antrostomus	Stomiidae_Idiacanthinae_FMV51911_Idiacanthus_antrostomus_COI5P_JQ354148	Idiacanthus antrostomus	Idiacanthus antrostomus		no	PASSED QC
1367	COI5P		Stomiidae	Idiacanthinae	Idiacanthus	antrostomus	Stomiidae_Idiacanthinae_UKFBI29208_Idiacanthus_antrostomus_COI5P_KF929999	Idiacanthus antrostomus	Idiacanthus antrostomus		no	PASSED QC
1368	COI5P		Stomiidae	Idiacanthinae	Idiacanthus	antrostomus	Stomiidae_Idiacanthinae_FMV99218_Idiacanthus_antrostomus_COI5P_MK907441	Idiacanthus antrostomus	Idiacanthus antrostomus		no	PASSED QC
1369	COI5P		Stomiidae	Idiacanthinae	Idiacanthus	antrostomus	Stomiidae_Idiacanthinae_ANGBF4558119_Idiacanthus_antrostomus_COI5P_KY570338	Idiacanthus antrostomus	Idiacanthus antrostomus		no	PASSED QC
1370	COI5P		Stomiidae	Idiacanthinae	Idiacanthus	antrostomus	Stomiidae_Idiacanthinae_FMV41309_Idiacanthus_antrostomus_COI5P	Idiacanthus antrostomus	Idiacanthus antrostomus		no	PASSED QC
1371	COI5P		Stomiidae	Idiacanthinae	Idiacanthus	fasciola	Stomiidae_Idiacanthinae_ZOSKT27416_Idiacanthus_fasciola_COI5P_KU943048	Idiacanthus cf. fasciola	Idiacanthus fasciola		no	PASSED QC
1372	COI5P		Stomiidae	Idiacanthinae	Idiacanthus	fasciola	Stomiidae_Idiacanthinae_FOAO91115_Idiacanthus_fasciola_COI5P	Idiacanthus cf. fasciola	Idiacanthus fasciola		no	PASSED QC
1373	COI5P		Stomiidae	Idiacanthinae	Idiacanthus	fasciola	Stomiidae_Idiacanthinae_FOAQ90522_Idiacanthus_fasciola_COI5P	Idiacanthus cf. fasciola	Idiacanthus fasciola		no	PASSED QC
1374	COI5P		Stomiidae	Idiacanthinae	Idiacanthus	fasciola	Stomiidae_Idiacanthinae_ANGBF809112_Idiacanthus_fasciola_COI5P_GU071726	Idiacanthus fasciola	Idiacanthus fasciola		no	PASSED QC
1375	COI5P		Stomiidae	Idiacanthinae	Idiacanthus	sp	Stomiidae_Idiacanthinae_ANGBF808312_Idiacanthus_sp__Ve27_1_COI5P_GU071742	Idiacanthus fasciola	Idiacanthus sp	not	Not identified to species level	FAILED QC
1376	COI5P		Stomiidae	Idiacanthinae	Idiacanthus	fasciola	Stomiidae_Idiacanthinae_ANGBF855312_Idiacanthus_fasciola_COI5P_GQ860397	Idiacanthus fasciola	Idiacanthus fasciola		no	PASSED QC
1377	COI5P		Stomiidae	Idiacanthinae	Idiacanthus	fasciola	Stomiidae_Idiacanthinae_DPND313117_Idiacanthus_fasciola_COI5P_MT323299	Idiacanthus fasciola	Idiacanthus fasciola		no	PASSED QC
1378	COI5P		Stomiidae	Idiacanthinae	Idiacanthus	fasciola	Stomiidae_Idiacanthinae_SCAFB125309_Idiacanthus_fasciola_COI5P_KY033637	Idiacanthus fasciola	Idiacanthus fasciola		no	PASSED QC
1379	COI5P		Stomiidae	Idiacanthinae	Idiacanthus	fasciola	Stomiidae_Idiacanthinae_DPND181816_Idiacanthus_fasciola_COI5P_MT323722	Idiacanthus fasciola	Idiacanthus fasciola		no	PASSED QC
1380	COI5P		Stomiidae	Idiacanthinae	Idiacanthus	fasciola	Stomiidae_Idiacanthinae_DPND322217_Idiacanthus_fasciola_COI5P_MH777702	Idiacanthus fasciola	Idiacanthus fasciola		no	PASSED QC
1381	COI5P		Stomiidae	Idiacanthinae	Idiacanthus	atlanticus	Stomiidae_Idiacanthinae_FNZ00606_Idiacanthus_atlanticus_COI5P	Idiacanthus atlanticus	Idiacanthus atlanticus		no	PASSED QC
1382	COI5P		Stomiidae	Idiacanthinae	Idiacanthus	atlanticus	Stomiidae_Idiacanthinae_FOAO92415_Idiacanthus_atlanticus_COI5P	Idiacanthus atlanticus	Idiacanthus atlanticus		no	PASSED QC
1383	COI5P		Stomiidae	Idiacanthinae	Stomias	sp	Stomiidae_Stomiinae_FOAG58108_Stomias_sp__COI5P_JN640747	Idiacanthus atlanticus	Stomias sp	not	Not identified to species level	FAILED QC
1384	COI5P		Stomiidae	Idiacanthinae	Idiacanthus	atlanticus	Stomiidae_Idiacanthinae_FMVIC35308_Idiacanthus_atlanticus_COI5P	Idiacanthus atlanticus	Idiacanthus atlanticus		no	PASSED QC
1385	COI5P		Stomiidae	Idiacanthinae	Idiacanthus	atlanticus	Stomiidae_Idiacanthinae_DSSAF20311_Idiacanthus_atlanticus_COI5P_JN311920	Idiacanthus atlanticus	Idiacanthus atlanticus		no	PASSED QC
1386	COI5P		Stomiidae	Idiacanthinae	Idiacanthus	atlanticus	Stomiidae_Idiacanthinae_FNZ00906_Idiacanthus_atlanticus_COI5P	Idiacanthus atlanticus	Idiacanthus atlanticus		no	PASSED QC
1387	COI5P		Stomiidae	Idiacanthinae	Idiacanthus	atlanticus	Stomiidae_Idiacanthinae_FNZ00706_Idiacanthus_atlanticus_COI5P	Idiacanthus atlanticus	Idiacanthus atlanticus		no	PASSED QC
1388	COI5P		Stomiidae	Idiacanthinae	Idiacanthus	atlanticus	Stomiidae_Idiacanthinae_FOAQ24621_Idiacanthus_atlanticus_COI5P	Idiacanthus atlanticus	Idiacanthus atlanticus		no	PASSED QC
1389	COI5P		Stomiidae	Idiacanthinae	Idiacanthus	atlanticus	Stomiidae_Idiacanthinae_DSSAF20611_Idiacanthus_atlanticus_COI5P_JN311922	Idiacanthus atlanticus	Idiacanthus atlanticus		no	PASSED QC
1390	COI5P		Stomiidae	Idiacanthinae	Idiacanthus	atlanticus	Stomiidae_Idiacanthinae_FOAO62915_Idiacanthus_atlanticus_COI5P	Idiacanthus atlanticus	Idiacanthus atlanticus		no	PASSED QC
1391	COI5P		Stomiidae	Idiacanthinae	Idiacanthus	atlanticus	Stomiidae_Idiacanthinae_FNZ01006_Idiacanthus_atlanticus_COI5P	Idiacanthus atlanticus	Idiacanthus atlanticus		no	PASSED QC
1392	COI5P		Stomiidae	Idiacanthinae	Idiacanthus	atlanticus	Stomiidae_Idiacanthinae_FOAG59808_Idiacanthus_atlanticus_COI5P_JN640663	Idiacanthus atlanticus	Idiacanthus atlanticus		no	PASSED QC
1393	COI5P		Stomiidae	Idiacanthinae	Idiacanthus	atlanticus	Stomiidae_Idiacanthinae_DSSAF20211_Idiacanthus_atlanticus_COI5P_JN311919	Idiacanthus atlanticus	Idiacanthus atlanticus		no	PASSED QC
1394	COI5P		Stomiidae	Idiacanthinae	Idiacanthus	atlanticus	Stomiidae_Idiacanthinae_FOAL42810_Idiacanthus_atlanticus_COI5P_HQ956170	Idiacanthus atlanticus	Idiacanthus atlanticus		no	PASSED QC
1395	COI5P		Stomiidae	Idiacanthinae	Idiacanthus	atlanticus	Stomiidae_Idiacanthinae_FKCIR18711_Idiacanthus_atlanticus_COI5P	Idiacanthus atlanticus	Idiacanthus atlanticus		no	PASSED QC
1396	COI5P		Stomiidae	Idiacanthinae	Idiacanthus	atlanticus	Stomiidae_Idiacanthinae_FNZ00806_Idiacanthus_atlanticus_COI5P	Idiacanthus atlanticus	Idiacanthus atlanticus		no	PASSED QC
1397	COI5P		Stomiidae	Idiacanthinae	Idiacanthus	atlanticus	Stomiidae_Idiacanthinae_FNZA14507_Idiacanthus_atlanticus_COI5P	Idiacanthus atlanticus	Idiacanthus atlanticus		no	PASSED QC
1398	COI5P		Stomiidae	Idiacanthinae	Idiacanthus	atlanticus	Stomiidae_Idiacanthinae_FOAQ50521_Idiacanthus_atlanticus_COI5P	Idiacanthus atlanticus	Idiacanthus atlanticus		no	PASSED QC
1399	COI5P		Stomiidae	Idiacanthinae	Idiacanthus	atlanticus	Stomiidae_Idiacanthinae_FOAL42710_Idiacanthus_atlanticus_COI5P_HQ956169	Idiacanthus atlanticus	Idiacanthus atlanticus		no	PASSED QC
1400	COI5P		Stomiidae	Idiacanthinae	Idiacanthus	atlanticus	Stomiidae_Idiacanthinae_DSSAF20411_Idiacanthus_atlanticus_COI5P_JN311921	Idiacanthus atlanticus	Idiacanthus atlanticus		no	PASSED QC
1401	COI5P		Stomiidae	Idiacanthinae	Idiacanthus	atlanticus	Stomiidae_Idiacanthinae_FNZA14407_Idiacanthus_atlanticus_COI5P	Idiacanthus atlanticus	Idiacanthus atlanticus		no	PASSED QC
1402	COI5P		Stomiidae	Idiacanthinae	Idiacanthus	atlanticus	Stomiidae_Idiacanthinae_GBMNB928920_Idiacanthus_atlanticus_COI5P_MN123386	Idiacanthus atlanticus	Idiacanthus atlanticus		no	PASSED QC
1403	COI5P		Stomiidae	Idiacanthinae	Idiacanthus	atlanticus	Stomiidae_Idiacanthinae_FKCIR25411_Idiacanthus_atlanticus_COI5P	Idiacanthus atlanticus	Idiacanthus atlanticus		no	PASSED QC
1404	COI5P		Stomiidae	Idiacanthinae	Idiacanthus	atlanticus	Stomiidae_Idiacanthinae_FOAK05010_Idiacanthus_atlanticus_COI5P_HQ563995	Idiacanthus atlanticus	Idiacanthus atlanticus		no	PASSED QC
1405	COI5P		Stomiidae	Melanostomiinae 3	Photonectes	sp	Stomiidae_Melanostomiinae_FOAG20508_Photonectes_sp__COI5P	Photonectes sp. 1	Photonectes sp	not	Not identified to species level	FAILED QC
1406	COI5P		Stomiidae	Melanostomiinae 3	Photonectes	sp	Stomiidae_Melanostomiinae_FOAG20608_Photonectes_sp__COI5P	Photonectes sp. 1	Photonectes sp	not	Not identified to species level	FAILED QC
1407	COI5P		Stomiidae	Melanostomiinae 3	Photonectes	dinema	Stomiidae_Melanostomiinae_DPND204916_Photonectes_dinema_COI5P	Photonectes sp. 1	Photonectes dinema		ID cannot be determined	FAILED QC
1408	COI5P		Stomiidae	Melanostomiinae 3	Photonectes	leucospilus	Stomiidae_Melanostomiinae_DPND315617_Photonectes_leucospilus_COI5P	Photonectes sp. 1	Photonectes leucospilus		ID cannot be determined	FAILED QC
1409	COI5P		Stomiidae	Melanostomiinae 3	Photonectes	achirus	Stomiidae_Melanostomiinae_DPND182116_Photonectes_achirus_COI5P	Photonectes sp. 1	Photonectes achirus		ID cannot be determined	FAILED QC
1410	COI5P		Stomiidae	Melanostomiinae 3	Photonectes	sp	Stomiidae_Melanostomiinae_FOAO46615_Photonectes_sp__COI5P	Photonectes sp. 2	Photonectes sp	not	Not identified to species level	FAILED QC
1411	COI5P		Stomiidae	Melanostomiinae 3	Photonectes	dinema	Stomiidae_Melanostomiinae_ANGBF36112_Photonectes_dinema_COI5P_GU071723	Photonectes sp. 2	Photonectes dinema		ID cannot be determined	FAILED QC
1412	COI5P		Stomiidae	Melanostomiinae 3	Photonectes	leucospilus	Stomiidae_Melanostomiinae_DPND212116_Photonectes_leucospilus_COI5P_MG856740	Photonectes sp. 2	Photonectes leucospilus		ID cannot be determined	FAILED QC
1413	COI5P		Stomiidae	Melanostomiinae 3	Photonectes	leucospilus	Stomiidae_Melanostomiinae_DPND215716_Photonectes_leucospilus_COI5P_MG856657	Photonectes sp. 2	Photonectes leucospilus		ID cannot be determined	FAILED QC
1414	COI5P		Stomiidae	Melanostomiinae 3	Photonectes	parvimanus	Stomiidae_Melanostomiinae_DPND330317_Photonectes_parvimanus_COI5P	Photonectes sp. 2	Photonectes parvimanus		ID cannot be determined	FAILED QC
1415	COI5P		Stomiidae	Melanostomiinae 3	Photonectes	leucospilus	Stomiidae_Melanostomiinae_DPND316417_Photonectes_leucospilus_COI5P	Photonectes sp. 2	Photonectes leucospilus		ID cannot be determined	FAILED QC
1416	COI5P		Stomiidae	Melanostomiinae 3	Photonectes	leucospilus	Stomiidae_Melanostomiinae_DPND314517_Photonectes_leucospilus_COI5P	Photonectes sp. 2	Photonectes leucospilus		ID cannot be determined	FAILED QC
1417	COI5P		Stomiidae	Melanostomiinae 3	Photonectes	braueri	Stomiidae_Melanostomiinae_MAECO51009_Photonectes_braueri_COI5P	Photonectes braueri	Photonectes braueri		no	PASSED QC
1418	COI5P		Stomiidae	Melanostomiinae 3	Photonectes	braueri	Stomiidae_Melanostomiinae_UKFBJ108008_Photonectes_braueri_COI5P_KF930258	Photonectes braueri	Photonectes braueri		no	PASSED QC
1419	COI5P		Stomiidae	Melanostomiinae 3	Photonectes	braueri	Stomiidae_Melanostomiinae_GBGCA949615_Photonectes_braueri_COI5P_KJ190045	Photonectes braueri	Photonectes braueri		no	PASSED QC
1420	COI5P		Stomiidae	Melanostomiinae 3	Photonectes	sp_1	Stomiidae_Melanostomiinae_FNZC61510_Photonectes_sp__1_COI5P_JN312029	Photonectes braueri	Photonectes sp_1	not	Not identified to species level	FAILED QC
1421	COI5P		Stomiidae	Melanostomiinae 3	Photonectes	braueri	Stomiidae_Melanostomiinae_FOAK02710_Photonectes_braueri_COI5P_HQ563978	Photonectes braueri	Photonectes braueri		no	PASSED QC
1422	COI5P		Stomiidae	Melanostomiinae 3	Photonectes	sp_1	Stomiidae_Melanostomiinae_FNZC61710_Photonectes_sp__1_COI5P_JN312030	Photonectes braueri	Photonectes sp_1	not	Not identified to species level	FAILED QC
1423	COI5P		Stomiidae	Melanostomiinae 3	Photonectes	braueri	Stomiidae_Melanostomiinae_FOAK02810_Photonectes_braueri_COI5P	Photonectes braueri	Photonectes braueri		no	PASSED QC
1424	COI5P		Stomiidae	Melanostomiinae 3	Photonectes	braueri	Stomiidae_Melanostomiinae_ANGBF855512_Photonectes_braueri_COI5P_GQ860393	Photonectes braueri	Photonectes braueri		no	PASSED QC
1425	COI5P		Stomiidae	Melanostomiinae 3	Photonectes	braueri	Stomiidae_Melanostomiinae_FMVIC35808_Photonectes_braueri_COI5P	Photonectes braueri	Photonectes braueri		no	PASSED QC
1426	COI5P		Stomiidae	Melanostomiinae 3	Echiostoma	barbatum	Stomiidae_Melanostomiinae_DPND63615_Echiostoma_barbatum_COI5P_MF041537	Echiostoma barbatum	Echiostoma barbatum		no	PASSED QC
1427	COI5P		Stomiidae	Melanostomiinae 3	Echiostoma	barbatum	Stomiidae_Melanostomiinae_DPND192616_Echiostoma_barbatum_COI5P_MG856526	Echiostoma barbatum	Echiostoma barbatum		no	PASSED QC
1428	COI5P		Stomiidae	Melanostomiinae 3	Echiostoma	barbatum	Stomiidae_Melanostomiinae_ANGBF856112_Echiostoma_barbatum_COI5P_GQ860381	Echiostoma barbatum	Echiostoma barbatum		no	PASSED QC
1429	COI5P		Stomiidae	Melanostomiinae 3	Echiostoma	barbatum	Stomiidae_Melanostomiinae_FOAN140112_Echiostoma_barbatum_COI5P	Echiostoma barbatum	Echiostoma barbatum		no	PASSED QC
1430	COI5P		Stomiidae	Melanostomiinae 3	Echiostoma	barbatum	Stomiidae_Melanostomiinae_FOAK02610_Echiostoma_barbatum_COI5P_HQ563977	Echiostoma barbatum	Echiostoma barbatum		no	PASSED QC
1431	COI5P		Stomiidae	Melanostomiinae 3	Echiostoma	barbatum	Stomiidae_Melanostomiinae_FOAG20208_Echiostoma_barbatum_COI5P	Echiostoma barbatum	Echiostoma barbatum		no	PASSED QC
1432	COI5P		Stomiidae	Melanostomiinae 3	Echiostoma	barbatum	Stomiidae_Melanostomiinae_FOAN19011_Echiostoma_barbatum_COI5P_JN312036	Echiostoma barbatum	Echiostoma barbatum		no	PASSED QC
1433	COI5P		Stomiidae	Melanostomiinae 3	Echiostoma	barbatum	Stomiidae_Melanostomiinae_DPND198216_Echiostoma_barbatum_COI5P_MG856806	Echiostoma barbatum	Echiostoma barbatum		no	PASSED QC
1434	COI5P		Stomiidae	Melanostomiinae 3	Echiostoma	barbatum	Stomiidae_Melanostomiinae_UKFBJ83408_Echiostoma_barbatum_COI5P	Echiostoma barbatum	Echiostoma barbatum		no	PASSED QC
1435	COI5P		Stomiidae	Melanostomiinae 3	Aristostomias	sp	Stomiidae_Malacosteinae_SCFAC48206_Aristostomias_sp__COI5P	Echiostoma barbatum	Aristostomias sp	not	Not identified to species level	FAILED QC
1436	COI5P		Stomiidae	Melanostomiinae 3	Echiostoma	barbatum	Stomiidae_Melanostomiinae_GBGCA949015_Echiostoma_barbatum_COI5P_KJ190051	Echiostoma barbatum	Echiostoma barbatum		no	PASSED QC
1437	COI5P		Stomiidae	Melanostomiinae 3	Echiostoma	barbatum	Stomiidae_Melanostomiinae_DPND195316_Echiostoma_barbatum_COI5P_MG856398	Echiostoma barbatum	Echiostoma barbatum		no	PASSED QC
1438	COI5P		Stomiidae	Melanostomiinae 3	Echiostoma	barbatum	Stomiidae_Melanostomiinae_DPND195016_Echiostoma_barbatum_COI5P_MG856616	Echiostoma barbatum	Echiostoma barbatum		no	PASSED QC
1439	COI5P		Stomiidae	Melanostomiinae 3	Echiostoma	barbatum	Stomiidae_Melanostomiinae_DPND104415_Echiostoma_barbatum_COI5P_MF041681	Echiostoma barbatum	Echiostoma barbatum		no	PASSED QC
1440	COI5P		Stomiidae	Melanostomiinae 3	Echiostoma	barbatum	Stomiidae_Melanostomiinae_DPND102515_Echiostoma_barbatum_COI5P_MF041265	Echiostoma barbatum	Echiostoma barbatum		no	PASSED QC
1441	COI5P		Stomiidae	Melanostomiinae 3	Echiostoma	barbatum	Stomiidae_Melanostomiinae_DPND193716_Echiostoma_barbatum_COI5P_MG856685	Echiostoma barbatum	Echiostoma barbatum		no	PASSED QC
1442	COI5P		Stomiidae	Melanostomiinae 3	Echiostoma	barbatum	Stomiidae_Melanostomiinae_DPND63515_Echiostoma_barbatum_COI5P_MF040976	Echiostoma barbatum	Echiostoma barbatum		no	PASSED QC
1443	COI5P		Stomiidae	Melanostomiinae 3	Echiostoma	barbatum	Stomiidae_Melanostomiinae_DPND92215_Echiostoma_barbatum_COI5P_MF041171	Echiostoma barbatum	Echiostoma barbatum		no	PASSED QC
1444	COI5P		Stomiidae	Melanostomiinae 3	Tactostoma	macropus	Stomiidae_Melanostomiinae_TWOOB34123_Tactostoma_macropus_COI5P	Tactostoma macropus	Tactostoma macropus		no	PASSED QC
1445	COI5P		Stomiidae	Melanostomiinae 3	Tactostoma	macropus	Stomiidae_Melanostomiinae_TWOOB35223_Tactostoma_macropus_COI5P	Tactostoma macropus	Tactostoma macropus		no	PASSED QC
1446	COI5P		Stomiidae	Melanostomiinae 3	Tactostoma	macropus	Stomiidae_Melanostomiinae_TWOOB34023_Tactostoma_macropus_COI5P	Tactostoma macropus	Tactostoma macropus		no	PASSED QC
1447	COI5P		Stomiidae	Melanostomiinae 3	Tactostoma	macropus	Stomiidae_Melanostomiinae_TWOOB35323_Tactostoma_macropus_COI5P	Tactostoma macropus	Tactostoma macropus		no	PASSED QC
1448	COI5P		Stomiidae	Melanostomiinae 3	Tactostoma	macropus	Stomiidae_Melanostomiinae_TWOOB35123_Tactostoma_macropus_COI5P	Tactostoma macropus	Tactostoma macropus		no	PASSED QC
1449	COI5P		Stomiidae	Melanostomiinae 3	Tactostoma	macropus	Stomiidae_Melanostomiinae_GBGCA949315_Tactostoma_macropus_COI5P_KJ190048	Tactostoma macropus	Tactostoma macropus		no	PASSED QC
1450	COI5P		Stomiidae	Melanostomiinae 3	Tactostoma	macropus	Stomiidae_Melanostomiinae_TWOOB13522_Tactostoma_macropus_COI5P	Tactostoma macropus	Tactostoma macropus		no	PASSED QC
1451	COI5P		Stomiidae	Melanostomiinae 3	Tactostoma	macropus	Stomiidae_Melanostomiinae_TWOOB18722_Tactostoma_macropus_COI5P	Tactostoma macropus	Tactostoma macropus		no	PASSED QC
1452	COI5P		Stomiidae	Melanostomiinae 3	Tactostoma	macropus	Stomiidae_Melanostomiinae_TWOOB13422_Tactostoma_macropus_COI5P	Tactostoma macropus	Tactostoma macropus		no	PASSED QC
1453	COI5P		Stomiidae	Melanostomiinae 3	Tactostoma	macropus	Stomiidae_Melanostomiinae_TWOOB10422_Tactostoma_macropus_COI5P	Tactostoma macropus	Tactostoma macropus		no	PASSED QC
1454	COI5P		Stomiidae	Melanostomiinae 3	Tactostoma	macropus	Stomiidae_Melanostomiinae_TWOOB13822_Tactostoma_macropus_COI5P	Tactostoma macropus	Tactostoma macropus		no	PASSED QC
1455	COI5P		Stomiidae	Melanostomiinae 3	Tactostoma	-	Stomiidae_Melanostomiinae_OOBKY181819_Tactostoma_COI5P	Tactostoma macropus	Tactostoma -	not	Not identified to species level	FAILED QC
1456	COI5P		Stomiidae	Melanostomiinae 3	Tactostoma	macropus	Stomiidae_Melanostomiinae_TWOOB13922_Tactostoma_macropus_COI5P	Tactostoma macropus	Tactostoma macropus		no	PASSED QC
1457	COI5P		Stomiidae	Melanostomiinae 3	Tactostoma	macropus	Stomiidae_Melanostomiinae_TWOOB18622_Tactostoma_macropus_COI5P	Tactostoma macropus	Tactostoma macropus		no	PASSED QC
1458	COI5P		Stomiidae	Melanostomiinae 3	Tactostoma	macropus	Stomiidae_Melanostomiinae_UKFBI44008_Tactostoma_macropus_COI5P_KF930494	Tactostoma macropus	Tactostoma macropus		no	PASSED QC
1459	COI5P		Stomiidae	Melanostomiinae 3	Tactostoma	macropus	Stomiidae_Melanostomiinae_TWOOB14022_Tactostoma_macropus_COI5P	Tactostoma macropus	Tactostoma macropus		no	PASSED QC
1460	COI5P		Stomiidae	Melanostomiinae 3	Tactostoma	macropus	Stomiidae_Melanostomiinae_TWOOB14122_Tactostoma_macropus_COI5P	Tactostoma macropus	Tactostoma macropus		no	PASSED QC
1461	COI5P		Stomiidae	Melanostomiinae 3	Tactostoma	macropus	Stomiidae_Melanostomiinae_TWOOB18922_Tactostoma_macropus_COI5P	Tactostoma macropus	Tactostoma macropus		no	PASSED QC
1462	COI5P		Stomiidae	Melanostomiinae 3	Tactostoma	macropus	Stomiidae_Melanostomiinae_TWOOB14222_Tactostoma_macropus_COI5P	Tactostoma macropus	Tactostoma macropus		no	PASSED QC
1463	COI5P		Stomiidae	Melanostomiinae 3	Tactostoma	macropus	Stomiidae_Melanostomiinae_TZFPB28105_Tactostoma_macropus_COI5P_FJ165399	Tactostoma macropus	Tactostoma macropus		no	PASSED QC
1464	COI5P		Stomiidae	Melanostomiinae 3	Tactostoma	macropus	Stomiidae_Melanostomiinae_TZFPB28205_Tactostoma_macropus_COI5P_FJ165398	Tactostoma macropus	Tactostoma macropus		no	PASSED QC
1465	COI5P		Stomiidae	Melanostomiinae 3	Tactostoma	macropus	Stomiidae_Melanostomiinae_TWOOB18522_Tactostoma_macropus_COI5P	Tactostoma macropus	Tactostoma macropus		no	PASSED QC
1466	COI5P		Stomiidae	Melanostomiinae 3	Tactostoma	macropus	Stomiidae_Melanostomiinae_FMV100718_Tactostoma_macropus_COI5P_MK907442	Tactostoma macropus	Tactostoma macropus		no	PASSED QC
1467	COI5P		Stomiidae	Melanostomiinae 3	Tactostoma	macropus	Stomiidae_Melanostomiinae_FMV24308_Tactostoma_macropus_COI5P	Tactostoma macropus	Tactostoma macropus		no	PASSED QC
1468	COI5P		Stomiidae	Melanostomiinae 3	Tactostoma	macropus	Stomiidae_Melanostomiinae_ANGBF4558619_Tactostoma_macropus_COI5P_KY570448	Tactostoma macropus	Tactostoma macropus		no	PASSED QC
1469	COI5P		Stomiidae	Melanostomiinae 3	Tactostoma	macropus	Stomiidae_Melanostomiinae_TWOOB13622_Tactostoma_macropus_COI5P	Tactostoma macropus	Tactostoma macropus		no	PASSED QC
1470	COI5P		Stomiidae	Melanostomiinae 3	Tactostoma	macropus	Stomiidae_Melanostomiinae_FMV100518_Tactostoma_macropus_COI5P_MK907480	Tactostoma macropus	Tactostoma macropus		no	PASSED QC
1471	COI5P		Stomiidae	Melanostomiinae 3	Tactostoma	macropus	Stomiidae_Melanostomiinae_TWOOB13122_Tactostoma_macropus_COI5P	Tactostoma macropus	Tactostoma macropus		no	PASSED QC
1472	COI5P		Stomiidae	Melanostomiinae 3	Tactostoma	macropus	Stomiidae_Melanostomiinae_GBMNA1671619_Tactostoma_macropus_COI5P_LC377784	Tactostoma macropus	Tactostoma macropus		no	PASSED QC
1473	COI5P		Stomiidae	Melanostomiinae 3	Tactostoma	macropus	Stomiidae_Melanostomiinae_TZFPB28005_Tactostoma_macropus_COI5P_FJ165400	Tactostoma macropus	Tactostoma macropus		no	PASSED QC
1474	COI5P		Stomiidae	Melanostomiinae 3	Tactostoma	macropus	Stomiidae_Melanostomiinae_TZFPB28305_Tactostoma_macropus_COI5P_FJ165396	Tactostoma macropus	Tactostoma macropus		no	PASSED QC
1475	COI5P		Stomiidae	Melanostomiinae 3	Tactostoma	macropus	Stomiidae_Melanostomiinae_TWOOB13222_Tactostoma_macropus_COI5P	Tactostoma macropus	Tactostoma macropus		no	PASSED QC
1476	COI5P		Stomiidae	Melanostomiinae 3	Tactostoma	macropus	Stomiidae_Melanostomiinae_TZFPB36605_Tactostoma_macropus_COI5P_FJ165397	Tactostoma macropus	Tactostoma macropus		no	PASSED QC
1477	COI5P		Stomiidae	Melanostomiinae 3	Tactostoma	macropus	Stomiidae_Melanostomiinae_TWOOB35023_Tactostoma_macropus_COI5P	Tactostoma macropus	Tactostoma macropus		no	PASSED QC
1478	COI5P		Stomiidae	Melanostomiinae 3	Tactostoma	macropus	Stomiidae_Melanostomiinae_TWOOB34223_Tactostoma_macropus_COI5P	Tactostoma macropus	Tactostoma macropus		no	PASSED QC
1479	COI5P		Stomiidae	Melanostomiinae 3	Tactostoma	macropus	Stomiidae_Melanostomiinae_TWOOB34623_Tactostoma_macropus_COI5P	Tactostoma macropus	Tactostoma macropus		no	PASSED QC
1480	COI5P		Stomiidae	Melanostomiinae 3	Tactostoma	macropus	Stomiidae_Melanostomiinae_TWOOB34423_Tactostoma_macropus_COI5P	Tactostoma macropus	Tactostoma macropus		no	PASSED QC
1481	COI5P		Stomiidae	Melanostomiinae 3	Tactostoma	macropus	Stomiidae_Melanostomiinae_TWOOB13322_Tactostoma_macropus_COI5P	Tactostoma macropus	Tactostoma macropus		no	PASSED QC
1482	COI5P		Stomiidae	Melanostomiinae 3	Tactostoma	macropus	Stomiidae_Melanostomiinae_ANGBF855412_Tactostoma_macropus_COI5P_GQ860395	Tactostoma macropus	Tactostoma macropus		no	PASSED QC
1483	COI5P		Stomiidae	Melanostomiinae 3	Tactostoma	macropus	Stomiidae_Melanostomiinae_TWOOB34923_Tactostoma_macropus_COI5P	Tactostoma macropus	Tactostoma macropus		no	PASSED QC
1484	COI5P		Stomiidae	Melanostomiinae 3	Tactostoma	macropus	Stomiidae_Melanostomiinae_TWOOB34823_Tactostoma_macropus_COI5P	Tactostoma macropus	Tactostoma macropus		no	PASSED QC
1485	COI5P		Stomiidae	Melanostomiinae 3	Tactostoma	macropus	Stomiidae_Melanostomiinae_FMV100618_Tactostoma_macropus_COI5P_MK907473	Tactostoma macropus	Tactostoma macropus		no	PASSED QC
1486	COI5P		Stomiidae	Melanostomiinae 3	Tactostoma	macropus	Stomiidae_Melanostomiinae_MFC10508_Tactostoma_macropus_COI5P_GU440548	Tactostoma macropus	Tactostoma macropus		no	PASSED QC
1487	COI5P		Stomiidae	Melanostomiinae 3	Tactostoma	macropus	Stomiidae_Melanostomiinae_TWOOB18822_Tactostoma_macropus_COI5P	Tactostoma macropus	Tactostoma macropus		no	PASSED QC
1488	COI5P		Stomiidae	Astronesthinae 2	Neonesthes	capensis	Stomiidae_Astronesthinae_FNZC64910_Neonesthes_capensis_COI5P_JN311743	Neonesthes sp.	Neonesthes capensis		ID cannot be determined	FAILED QC
1489	COI5P		Stomiidae	Astronesthinae 2	Neonesthes	microcephalus	Stomiidae_Astronesthinae_FOAQ23521_Neonesthes_microcephalus_COI5P	Neonesthes sp.	Neonesthes microcephalus		ID cannot be determined	FAILED QC
1490	COI5P		Stomiidae	Astronesthinae 2	Neonesthes	microcephalus	Stomiidae_Astronesthinae_GBMNB933920_Neonesthes_microcephalus_COI5P_MN123436	Neonesthes sp.	Neonesthes microcephalus		ID cannot be determined	FAILED QC
1491	COI5P		Stomiidae	Astronesthinae 2	Neonesthes	microcephalus	Stomiidae_Astronesthinae_FNZA57608_Neonesthes_microcephalus_COI5P	Neonesthes sp.	Neonesthes microcephalus		ID cannot be determined	FAILED QC
1492	COI5P		Stomiidae	Astronesthinae 3	Heterophotus	ophistoma	Stomiidae_Astronesthinae_ANGBF854112_Heterophotus_ophistoma_COI5P_GQ860372	Heterophotus ophistoma	Heterophotus ophistoma		no	PASSED QC
1493	COI5P		Stomiidae	Astronesthinae 3	Heterophotus	ophistoma	Stomiidae_Astronesthinae_UKFBI66808_Heterophotus_ophistoma_COI5P	Heterophotus ophistoma	Heterophotus ophistoma		no	PASSED QC
1494	COI5P		Stomiidae	Melanostomiinae 4	Trigonolampa	miriceps	Stomiidae_Melanostomiinae_FARGB31111_Trigonolampa_miriceps_COI5P	Trigonolampa miriceps	Trigonolampa miriceps		no	PASSED QC
1495	COI5P		Stomiidae	Melanostomiinae 4	Trigonolampa	miriceps	Stomiidae_Melanostomiinae_FNZC62310_Trigonolampa_miriceps_COI5P_JN312032	Trigonolampa miriceps	Trigonolampa miriceps		no	PASSED QC
1496	COI5P		Stomiidae	Melanostomiinae 4	Trigonolampa	miriceps	Stomiidae_Melanostomiinae_FNZC71510_Trigonolampa_miriceps_COI5P_JN312035	Trigonolampa miriceps	Trigonolampa miriceps		no	PASSED QC
1497	COI5P		Stomiidae	Melanostomiinae 4	Trigonolampa	miriceps	Stomiidae_Melanostomiinae_FOAK03210_Trigonolampa_miriceps_COI5P_HQ563981	Trigonolampa miriceps	Trigonolampa miriceps		no	PASSED QC
1498	COI5P		Stomiidae	Melanostomiinae 4	Trigonolampa	miriceps	Stomiidae_Melanostomiinae_GBMNB942320_Trigonolampa_miriceps_COI5P_MN123520	Trigonolampa miriceps	Trigonolampa miriceps		no	PASSED QC
1499	COI5P		Stomiidae	Melanostomiinae 4	Trigonolampa	cf_miriceps	Stomiidae_Melanostomiinae_FNZC18509_Trigonolampa_cf__miriceps_COI5P_GU679465	Trigonolampa miriceps	Trigonolampa cf_miriceps		no	PASSED QC
1500	COI5P		Stomiidae	Melanostomiinae 4	Trigonolampa	sp	Stomiidae_Melanostomiinae_FNZA76009_Trigonolampa_sp__COI5P_GU679394	Trigonolampa miriceps	Trigonolampa sp	not	Not identified to species level	FAILED QC
1501	COI5P		Stomiidae	Melanostomiinae 4	Trigonolampa	cf_miriceps	Stomiidae_Melanostomiinae_FNZ103607_Trigonolampa_cf__miriceps_COI5P	Trigonolampa miriceps	Trigonolampa cf_miriceps		no	PASSED QC
1502	COI5P		Stomiidae	Melanostomiinae 4	Trigonolampa	miriceps	Stomiidae_Melanostomiinae_FNZC55910_Trigonolampa_miriceps_COI5P_HQ955931	Trigonolampa miriceps	Trigonolampa miriceps		no	PASSED QC
1503	COI5P		Stomiidae	Melanostomiinae 4	Trigonolampa	miriceps	Stomiidae_Melanostomiinae_UKFBJ116008_Trigonolampa_miriceps_COI5P_KF930513	Trigonolampa miriceps	Trigonolampa miriceps		no	PASSED QC
1504	COI5P		Stomiidae	Melanostomiinae 4	Trigonolampa	miriceps	Stomiidae_Melanostomiinae_ANGBF853012_Trigonolampa_miriceps_COI5P_GQ860396	Trigonolampa miriceps	Trigonolampa miriceps		no	PASSED QC
1505	COI5P		Stomiidae	Melanostomiinae 4	Trigonolampa	cf_miriceps	Stomiidae_Melanostomiinae_FNZ103107_Trigonolampa_cf__miriceps_COI5P	Trigonolampa miriceps	Trigonolampa cf_miriceps		no	PASSED QC
1506	COI5P		Stomiidae	Melanostomiinae 4	Trigonolampa	miriceps	Stomiidae_Melanostomiinae_GLF01313_Trigonolampa_miriceps_COI5P	Trigonolampa miriceps	Trigonolampa miriceps		no	PASSED QC
1507	COI5P		Stomiidae	Astronesthinae 4	Borostomias	elucens	Stomiidae_Astronesthinae_FOAN18911_Borostomias_elucens_COI5P_JN311750	Borostomias elucens	Borostomias elucens		no	PASSED QC
1508	COI5P		Stomiidae	Astronesthinae 4	Borostomias	elucens	Stomiidae_Astronesthinae_FOAG20108_Borostomias_elucens_COI5P	Borostomias elucens	Borostomias elucens		no	PASSED QC
1509	COI5P		Stomiidae	Astronesthinae 4	Borostomias	elucens	Stomiidae_Astronesthinae_FOAN19111_Borostomias_elucens_COI5P_JN313274	Borostomias elucens	Borostomias elucens		no	PASSED QC
1510	COI5P		Stomiidae	Astronesthinae 4	Borostomias	elucens	Stomiidae_Astronesthinae_ZOSKT27316_Borostomias_elucens_COI5P_KU943047	Borostomias elucens	Borostomias elucens		no	PASSED QC
1511	COI5P		Stomiidae	Astronesthinae 4	Borostomias	mononema	Stomiidae_Astronesthinae_DPND187816_Borostomias_mononema_COI5P_MT323775	Borostomias mononema	Borostomias mononema		no	PASSED QC
1512	COI5P		Stomiidae	Astronesthinae 4	Borostomias	mononema	Stomiidae_Astronesthinae_DPND219216_Borostomias_mononema_COI5P_MT323249	Borostomias mononema	Borostomias mononema		no	PASSED QC
1513	COI5P		Stomiidae	Astronesthinae 4	Borostomias	mononema	Stomiidae_Astronesthinae_DPND219716_Borostomias_mononema_COI5P_MT323777	Borostomias mononema	Borostomias mononema		no	PASSED QC
1514	COI5P		Stomiidae	Astronesthinae 4	Borostomias	mononema	Stomiidae_Astronesthinae_DPND196516_Borostomias_mononema_COI5P_MT323360	Borostomias mononema	Borostomias mononema		no	PASSED QC
1515	COI5P		Stomiidae	Astronesthinae 4	Borostomias	elucens	Stomiidae_Astronesthinae_GBGCA35310_Borostomias_elucens_COI5P_FJ918937	Borostomias mononema	Borostomias elucens		mis ID	FAILED QC
1516	COI5P		Stomiidae	Astronesthinae 4	Borostomias	antarcticus	Stomiidae_Astronesthinae_DSSAF01211_Borostomias_antarcticus_COI5P	Borostomias mononema	Borostomias antarcticus		mis ID	FAILED QC
1517	COI5P		Stomiidae	Astronesthinae 4	Borostomias	mononema	Stomiidae_Astronesthinae_DPND207016_Borostomias_mononema_COI5P	Borostomias mononema	Borostomias mononema		no	PASSED QC
1518	COI5P		Stomiidae	Astronesthinae 4	-	-	Stomiidae_Astronesthinae_MFLE05612_Astronesthinae_COI5P	Borostomias mononema	- -	not	Not identified to species level	FAILED QC
1519	COI5P		Stomiidae	Astronesthinae 4	Borostomias	antarcticus	Stomiidae_Astronesthinae_FOAK02210_Borostomias_antarcticus_COI5P_HQ563973	Borostomias antarcticus	Borostomias antarcticus		no	PASSED QC
1520	COI5P		Stomiidae	Astronesthinae 4	Borostomias	antarcticus	Stomiidae_Astronesthinae_SCAFB108409_Borostomias_antarcticus_COI5P_KY033576	Borostomias antarcticus	Borostomias antarcticus		no	PASSED QC
1521	COI5P		Stomiidae	Astronesthinae 4	Borostomias	antarcticus	Stomiidae_Astronesthinae_FNZ103807_Borostomias_antarcticus_COI5P	Borostomias antarcticus	Borostomias antarcticus		no	PASSED QC
1522	COI5P		Stomiidae	Astronesthinae 4	Borostomias	antarcticus	Stomiidae_Astronesthinae_FOAQ23921_Borostomias_antarcticus_COI5P	Borostomias antarcticus	Borostomias antarcticus		no	PASSED QC
1523	COI5P		Stomiidae	Astronesthinae 4	Borostomias	antarcticus	Stomiidae_Astronesthinae_FOAQ23721_Borostomias_antarcticus_COI5P	Borostomias antarcticus	Borostomias antarcticus		no	PASSED QC
1524	COI5P		Stomiidae	Astronesthinae 4	Borostomias	antarcticus	Stomiidae_Astronesthinae_FOAQ45221_Borostomias_antarcticus_COI5P	Borostomias antarcticus	Borostomias antarcticus		no	PASSED QC
1525	COI5P		Stomiidae	Astronesthinae 4	Borostomias	antarcticus	Stomiidae_Astronesthinae_FNZB25908_Borostomias_antarcticus_COI5P_JN640807	Borostomias antarcticus	Borostomias antarcticus		no	PASSED QC
1526	COI5P		Stomiidae	Astronesthinae 4	Borostomias	antarcticus	Stomiidae_Astronesthinae_BASMC06709_Borostomias_antarcticus_COI5P	Borostomias antarcticus	Borostomias antarcticus		no	PASSED QC
1527	COI5P		Stomiidae	Astronesthinae 4	Borostomias	antarcticus	Stomiidae_Astronesthinae_FOAG57808_Borostomias_antarcticus_COI5P_JN640589	Borostomias antarcticus	Borostomias antarcticus		no	PASSED QC
1528	COI5P		Stomiidae	Astronesthinae 4	Borostomias	antarcticus	Stomiidae_Astronesthinae_FOAG64208_Borostomias_antarcticus_COI5P_JN640591	Borostomias antarcticus	Borostomias antarcticus		no	PASSED QC
1529	COI5P		Stomiidae	Astronesthinae 4	Borostomias	antarcticus	Stomiidae_Astronesthinae_BASMC06809_Borostomias_antarcticus_COI5P	Borostomias antarcticus	Borostomias antarcticus		no	PASSED QC
1530	COI5P		Stomiidae	Astronesthinae 4	Borostomias	antarcticus	Stomiidae_Astronesthinae_FOAQ23821_Borostomias_antarcticus_COI5P	Borostomias antarcticus	Borostomias antarcticus		no	PASSED QC
1531	COI5P		Stomiidae	Astronesthinae 4	Borostomias	antarcticus	Stomiidae_Astronesthinae_FNZC70810_Borostomias_antarcticus_COI5P	Borostomias antarcticus	Borostomias antarcticus		no	PASSED QC
1532	COI5P		Stomiidae	Astronesthinae 4	Borostomias	antarcticus	Stomiidae_Astronesthinae_FOAO235820_Borostomias_antarcticus_COI5P	Borostomias antarcticus	Borostomias antarcticus		no	PASSED QC
1533	COI5P		Stomiidae	Astronesthinae 4	Borostomias	antarcticus	Stomiidae_Astronesthinae_GBMNB919120_Borostomias_antarcticus_COI5P_MN123288	Borostomias antarcticus	Borostomias antarcticus		no	PASSED QC
1534	COI5P		Stomiidae	Astronesthinae 4	Borostomias	antarcticus	Stomiidae_Astronesthinae_FOAQ47521_Borostomias_antarcticus_COI5P	Borostomias antarcticus	Borostomias antarcticus		no	PASSED QC
1535	COI5P		Stomiidae	Astronesthinae 4	Borostomias	antarcticus	Stomiidae_Astronesthinae_FOAG59208_Borostomias_antarcticus_COI5P_JN640590	Borostomias antarcticus	Borostomias antarcticus		no	PASSED QC
1536	COI5P		Stomiidae	Astronesthinae 4	Borostomias	antarcticus	Stomiidae_Astronesthinae_FNZ36406_Borostomias_antarcticus_COI5P	Borostomias antarcticus	Borostomias antarcticus		no	PASSED QC
1537	COI5P		Stomiidae	Astronesthinae 4	Borostomias	antarcticus	Stomiidae_Astronesthinae_GLF05014_Borostomias_antarcticus_COI5P	Borostomias antarcticus	Borostomias antarcticus		no	PASSED QC
1538	COI5P		Stomiidae	Astronesthinae 4	Borostomias	antarcticus	Stomiidae_Astronesthinae_MAECO04806_Borostomias_antarcticus_COI5P_EU148105	Borostomias antarcticus	Borostomias antarcticus		no	PASSED QC
1539	COI5P		Stomiidae	Astronesthinae 4	Borostomias	antarcticus	Stomiidae_Astronesthinae_GLF22914_Borostomias_antarcticus_COI5P	Borostomias antarcticus	Borostomias antarcticus		no	PASSED QC
1540	COI5P		Stomiidae	Astronesthinae 4	Borostomias	antarcticus	Stomiidae_Astronesthinae_SCAFB98407_Borostomias_antarcticus_COI5P_KY033872	Borostomias antarcticus	Borostomias antarcticus		no	PASSED QC
1541	COI5P		Stomiidae	Astronesthinae 4	Borostomias	antarcticus	Stomiidae_Astronesthinae_PORCU00621_Borostomias_antarcticus_COI5P_MW907997	Borostomias antarcticus	Borostomias antarcticus		no	PASSED QC
1542	COI5P		Stomiidae	Astronesthinae 4	Borostomias	antarcticus	Stomiidae_Astronesthinae_PORCU00521_Borostomias_antarcticus_COI5P_MW907999	Borostomias antarcticus	Borostomias antarcticus		no	PASSED QC
1543	COI5P		Stomiidae	Astronesthinae 4	Borostomias	antarcticus	Stomiidae_Astronesthinae_UKFBI84208_Borostomias_antarcticus_COI5P_KF929668	Borostomias antarcticus	Borostomias antarcticus		no	PASSED QC
1544	COI5P		Stomiidae	Astronesthinae 4	Borostomias	antarcticus	Stomiidae_Astronesthinae_MAECO04906_Borostomias_antarcticus_COI5P_EU148104	Borostomias antarcticus	Borostomias antarcticus		no	PASSED QC
1545	COI5P		Stomiidae	Astronesthinae 4	Borostomias	sp	Stomiidae_Astronesthinae_UKFBJ72608_Borostomias_sp__COI5P	Borostomias antarcticus	Borostomias sp	not	Not identified to species level	FAILED QC
1546	COI5P		Stomiidae	Astronesthinae 4	Borostomias	antarcticus	Stomiidae_Astronesthinae_BCGM23608_Borostomias_antarcticus_COI5P	Borostomias antarcticus	Borostomias antarcticus		no	PASSED QC
1547	COI5P		Stomiidae	Astronesthinae 4	Borostomias	antarcticus	Stomiidae_Astronesthinae_PORCU00321_Borostomias_antarcticus_COI5P_MW907998	Borostomias antarcticus	Borostomias antarcticus		no	PASSED QC
1548	COI5P		Stomiidae	Astronesthinae 4	Borostomias	antarcticus	Stomiidae_Astronesthinae_CMNAF07206_Borostomias_antarcticus_COI5P	Borostomias antarcticus	Borostomias antarcticus		no	PASSED QC
1549	COI5P		Stomiidae	Astronesthinae 4	Borostomias	antarcticus	Stomiidae_Astronesthinae_PORCU00421_Borostomias_antarcticus_COI5P_MW907996	Borostomias antarcticus	Borostomias antarcticus		no	PASSED QC
1550	COI5P		Stomiidae	Astronesthinae 4	Borostomias	antarcticus	Stomiidae_Astronesthinae_SCAFB102007_Borostomias_antarcticus_COI5P_KY033873	Borostomias antarcticus	Borostomias antarcticus		no	PASSED QC
1551	COI5P		Stomiidae	Astronesthinae 4	Borostomias	antarcticus	Stomiidae_Astronesthinae_SCAFB126309_Borostomias_antarcticus_COI5P_KY033577	Borostomias antarcticus	Borostomias antarcticus		no	PASSED QC
1552	COI5P		Stomiidae	Astronesthinae 4	Borostomias	antarcticus	Stomiidae_Astronesthinae_MAECO04706_Borostomias_antarcticus_COI5P_EU148106	Borostomias antarcticus	Borostomias antarcticus		no	PASSED QC
1553	COI5P		Stomiidae	Astronesthinae 4	Borostomias	antarcticus	Stomiidae_Astronesthinae_GBGCA947215_Borostomias_antarcticus_COI5P_KJ190044	Borostomias antarcticus	Borostomias antarcticus		no	PASSED QC
1554	COI5P		Stomiidae	Astronesthinae 4	Borostomias	antarcticus	Stomiidae_Astronesthinae_SCAFB117609_Borostomias_antarcticus_COI5P_KY033575	Borostomias antarcticus	Borostomias antarcticus		no	PASSED QC
1555	COI5P		Stomiidae	Astronesthinae 4	Borostomias	antarcticus	Stomiidae_Astronesthinae_SCFAC37406_Borostomias_antarcticus_COI5P	Borostomias antarcticus	Borostomias antarcticus		no	PASSED QC
1556	COI5P		Stomiidae	Astronesthinae 4	Astronesthes	sp	Stomiidae_Astronesthinae_SAIAC17009_Astronesthes_sp__COI5P	Astronesthes lucifer	Astronesthes sp	not	Not identified to species level	FAILED QC
1557	COI5P		Stomiidae	Astronesthinae 4	Astronesthes	sp	Stomiidae_Astronesthinae_GBMIN12185917_Astronesthes_sp__JP2017_COI5P_KY675457	Astronesthes lucifer	Astronesthes sp	not	Not identified to species level	FAILED QC
1558	COI5P		Stomiidae	Astronesthinae 4	Astronesthes	sp	Stomiidae_Astronesthinae_ANGBF4556319_Astronesthes_sp__JP2017_COI5P_KY675490	Astronesthes lucifer	Astronesthes sp	not	Not identified to species level	FAILED QC
1559	COI5P		Stomiidae	Astronesthinae 4	Astronesthes	sp	Stomiidae_Astronesthinae_ANGBF4556419_Astronesthes_sp__JP2017_COI5P_KY675911	Astronesthes lucifer	Astronesthes sp	not	Not identified to species level	FAILED QC
1560	COI5P		Stomiidae	Astronesthinae 4	Astronesthes	lucifer	Stomiidae_Astronesthinae_ZOSKT27516_Astronesthes_lucifer_COI5P_KU943049	Astronesthes lucifer	Astronesthes lucifer		no	PASSED QC
1561	COI5P		Stomiidae	Astronesthinae 4	Astronesthes	sp	Stomiidae_Astronesthinae_FOAN06011_Astronesthes_sp__COI5P_JN311746	Astronesthes lucifer	Astronesthes sp	not	Not identified to species level	FAILED QC
1562	COI5P		Stomiidae	Astronesthinae 4	Astronesthes	sp	Stomiidae_Astronesthinae_FOAN07311_Astronesthes_sp__COI5P_JN311748	Astronesthes lucifer	Astronesthes sp	not	Not identified to species level	FAILED QC
1563	COI5P		Stomiidae	Astronesthinae 4	Astronesthes	sp	Stomiidae_Astronesthinae_FOAN06111_Astronesthes_sp__COI5P_JN311747	Astronesthes lucifer	Astronesthes sp	not	Not identified to species level	FAILED QC
1564	COI5P		Stomiidae	Astronesthinae 4	Astronesthes	-	Stomiidae_Astronesthinae_ANGBF2950419_Astronesthes_COI5P_KC442067	Astronesthes lucifer	Astronesthes -	not	Not identified to species level	FAILED QC
1565	COI5P		Stomiidae	Astronesthinae 4	Astronesthes	sp	Stomiidae_Astronesthinae_FOAN07411_Astronesthes_sp__COI5P_JN311749	Astronesthes lucifer	Astronesthes sp	not	Not identified to species level	FAILED QC
1566	COI5P		Stomiidae	Astronesthinae 4	Astronesthes	lucifer	Stomiidae_Astronesthinae_FOAO225520_Astronesthes_lucifer_COI5P	Astronesthes lucifer	Astronesthes lucifer		no	PASSED QC
1567	COI5P		Stomiidae	Astronesthinae 4	Astronesthes	sp	Stomiidae_Astronesthinae_FOAO92715_Astronesthes_sp__COI5P	Astronesthes similus	Astronesthes sp	not	Not identified to species level	FAILED QC
1568	COI5P		Stomiidae	Astronesthinae 4	Astronesthes	-	Stomiidae_Astronesthinae_MFLV23010_Astronesthes_COI5P_HM389929	Astronesthes similus	Astronesthes -	not	Not identified to species level	FAILED QC
1569	COI5P		Stomiidae	Astronesthinae 4	Astronesthes	similus	Stomiidae_Astronesthinae_DPND76415_Astronesthes_similus_COI5P	Astronesthes similus	Astronesthes similus		no	PASSED QC
1570	COI5P		Stomiidae	Astronesthinae 4	Astronesthes	similus	Stomiidae_Astronesthinae_DPND60715_Astronesthes_similus_COI5P	Astronesthes similus	Astronesthes similus		no	PASSED QC
1571	COI5P		Stomiidae	Astronesthinae 4	Astronesthes	similus	Stomiidae_Astronesthinae_DPND63415_Astronesthes_similus_COI5P	Astronesthes similus	Astronesthes similus		no	PASSED QC
1572	COI5P		Stomiidae	Astronesthinae 4	Astronesthes	similus	Stomiidae_Astronesthinae_DPND105715_Astronesthes_similus_COI5P	Astronesthes similus	Astronesthes similus		no	PASSED QC
1573	COI5P		Stomiidae	Astronesthinae 4	Astronesthes	similus	Stomiidae_Astronesthinae_DPND113215_Astronesthes_similus_COI5P	Astronesthes similus	Astronesthes similus		no	PASSED QC
1574	COI5P		Stomiidae	Astronesthinae 4	Astronesthes	similus	Stomiidae_Astronesthinae_MFLE17912_Astronesthes_similus_COI5P	Astronesthes similus	Astronesthes similus		no	PASSED QC
1575	COI5P		Stomiidae	Astronesthinae 4	Astronesthes	similus	Stomiidae_Astronesthinae_DPND80415_Astronesthes_similus_COI5P	Astronesthes similus	Astronesthes similus		no	PASSED QC
1576	COI5P		Stomiidae	Astronesthinae 4	Astronesthes	-	Stomiidae_Astronesthinae_MFLV20310_Astronesthes_COI5P_HM389908	Astronesthes similus	Astronesthes -	not	Not identified to species level	FAILED QC
1577	COI5P		Stomiidae	Astronesthinae 4	Astronesthes	similus	Stomiidae_Astronesthinae_ANGBF37312_Astronesthes_similus_COI5P_GU071747	Astronesthes similus	Astronesthes similus		no	PASSED QC
1578	COI5P		Stomiidae	Astronesthinae 4	Astronesthes	gemmifer	Stomiidae_Astronesthinae_GBGCA35410_Astronesthes_gemmifer_COI5P_FJ918936	Astronesthes gemmifer	Astronesthes gemmifer		no	PASSED QC
1579	COI5P		Stomiidae	Astronesthinae 4	Flagellostomias	boureei	Stomiidae_Melanostomiinae_ANGBF853412_Flagellostomias_boureei_COI5P_GQ860386	Astronesthes cf. gemmifer	Flagellostomias boureei		mis ID	FAILED QC
1580	COI5P		Stomiidae	Astronesthinae 4	Astronesthes	boulengeri	Stomiidae_Astronesthinae_FOAK02010_Astronesthes_boulengeri_COI5P	Astronesthes cf. psychrolutes	Astronesthes boulengeri		mis ID	FAILED QC
1581	COI5P		Stomiidae	Astronesthinae 4	Astronesthes	psychrolutes	Stomiidae_Astronesthinae_FOAQ21821_Astronesthes_psychrolutes_COI5P	Astronesthes psychrolutes	Astronesthes psychrolutes		no	PASSED QC
1582	COI5P		Stomiidae	Astronesthinae 4	Astronesthes	psychrolutes	Stomiidae_Astronesthinae_FNZC09809_Astronesthes_psychrolutes_COI5P_GU679411	Astronesthes psychrolutes	Astronesthes psychrolutes		no	PASSED QC
1583	COI5P		Stomiidae	Astronesthinae 4	Astronesthes	psychrolutes	Stomiidae_Astronesthinae_FNZC58710_Astronesthes_psychrolutes_COI5P	Astronesthes psychrolutes	Astronesthes psychrolutes		no	PASSED QC
1584	COI5P		Stomiidae	Astronesthinae 4	Astronesthes	psychrolutes	Stomiidae_Astronesthinae_FNZC70610_Astronesthes_psychrolutes_COI5P_JN311745	Astronesthes psychrolutes	Astronesthes psychrolutes		no	PASSED QC
1585	COI5P		Stomiidae	Astronesthinae 4	Astronesthes	psychrolutes	Stomiidae_Astronesthinae_GBMNB918020_Astronesthes_psychrolutes_COI5P_MN123277	Astronesthes psychrolutes	Astronesthes psychrolutes		no	PASSED QC
1586	COI5P		Stomiidae	Astronesthinae 4	Astronesthes	psychrolutes	Stomiidae_Astronesthinae_FNZC09709_Astronesthes_psychrolutes_COI5P_GU679410	Astronesthes psychrolutes	Astronesthes psychrolutes		no	PASSED QC
1587	COI5P		Stomiidae	Astronesthinae 4	Astronesthes	sp	Stomiidae_Astronesthinae_FOAL42510_Astronesthes_sp__COI5P_HQ956167	Astronesthes psychrolutes	Astronesthes sp	not	Not identified to species level	FAILED QC
1588	COI5P		Stomiidae	Astronesthinae 4	Astronesthes	richardsoni	Stomiidae_Astronesthinae_DSSAF00811_Astronesthes_richardsoni_COI5P_JN311736	Astronesthes richardsoni 1	Astronesthes richardsoni		no	PASSED QC
1589	COI5P		Stomiidae	Astronesthinae 4	Astronesthes	richardsoni	Stomiidae_Astronesthinae_DSSAF00411_Astronesthes_richardsoni_COI5P_JN311732	Astronesthes richardsoni 1	Astronesthes richardsoni		no	PASSED QC
1590	COI5P		Stomiidae	Astronesthinae 4	Astronesthes	macropogon	Stomiidae_Astronesthinae_DSSAF00311_Astronesthes_macropogon_COI5P_JN311731	Astronesthes richardsoni 1	Astronesthes macropogon		mis ID	FAILED QC
1591	COI5P		Stomiidae	Astronesthinae 4	Astronesthes	richardsoni	Stomiidae_Astronesthinae_DSSAF01011_Astronesthes_richardsoni_COI5P_JN311738	Astronesthes richardsoni 1	Astronesthes richardsoni		no	PASSED QC
1592	COI5P		Stomiidae	Astronesthinae 4	Astronesthes	richardsoni	Stomiidae_Astronesthinae_DSSAF00511_Astronesthes_richardsoni_COI5P_JN311733	Astronesthes richardsoni 1	Astronesthes richardsoni		no	PASSED QC
1593	COI5P		Stomiidae	Astronesthinae 4	Astronesthes	richardsoni	Stomiidae_Astronesthinae_DSSAF00711_Astronesthes_richardsoni_COI5P_JN311735	Astronesthes richardsoni 1	Astronesthes richardsoni		no	PASSED QC
1594	COI5P		Stomiidae	Astronesthinae 4	Astronesthes	richardsoni	Stomiidae_Astronesthinae_MFLVI27810_Astronesthes_richardsoni_COI5P_HQ573484SUPPRESSED	Astronesthes richardsoni 1	Astronesthes richardsoni		no	PASSED QC
1595	COI5P		Stomiidae	Astronesthinae 4	Astronesthes	richardsoni	Stomiidae_Astronesthinae_DSSAF00611_Astronesthes_richardsoni_COI5P_JN311734	Astronesthes richardsoni 1	Astronesthes richardsoni		no	PASSED QC
1596	COI5P		Stomiidae	Astronesthinae 4	Astronesthes	richardsoni	Stomiidae_Astronesthinae_MFLV28110_Astronesthes_richardsoni_COI5P_HM389973	Astronesthes richardsoni 1	Astronesthes richardsoni		no	PASSED QC
1597	COI5P		Stomiidae	Astronesthinae 4	Astronesthes	richardsoni	Stomiidae_Astronesthinae_DSSAF00911_Astronesthes_richardsoni_COI5P_JN311737	Astronesthes richardsoni 1	Astronesthes richardsoni		no	PASSED QC
1598	COI5P		Stomiidae	Astronesthinae 4	Astronesthes	boulengeri	Stomiidae_Astronesthinae_FOAK01710_Astronesthes_boulengeri_COI5P	Astronesthes boulengeri	Astronesthes boulengeri		no	PASSED QC
1599	COI5P		Stomiidae	Astronesthinae 4	Astronesthes	boulengeri	Stomiidae_Astronesthinae_DSLAG95610_Astronesthes_boulengeri_COI5P	Astronesthes boulengeri	Astronesthes boulengeri		no	PASSED QC
1600	COI5P		Stomiidae	Astronesthinae 4	Astronesthes	boulengeri	Stomiidae_Astronesthinae_FOAQ24421_Astronesthes_boulengeri_COI5P	Astronesthes boulengeri	Astronesthes boulengeri		no	PASSED QC
1601	COI5P		Stomiidae	Astronesthinae 4	Astronesthes	boulengeri	Stomiidae_Astronesthinae_FOAK02310_Astronesthes_boulengeri_COI5P_HQ563974	Astronesthes boulengeri	Astronesthes boulengeri		no	PASSED QC
1602	COI5P		Stomiidae	Astronesthinae 4	Astronesthes	boulengeri	Stomiidae_Astronesthinae_FOAO44815_Astronesthes_boulengeri_COI5P	Astronesthes boulengeri	Astronesthes boulengeri		no	PASSED QC
1603	COI5P		Stomiidae	Astronesthinae 4	Astronesthes	boulengeri	Stomiidae_Astronesthinae_FNZC16309_Astronesthes_boulengeri_COI5P_GU679449	Astronesthes boulengeri	Astronesthes boulengeri		no	PASSED QC
1604	COI5P		Stomiidae	Astronesthinae 4	Astronesthes	boulengeri	Stomiidae_Astronesthinae_FNZC16409_Astronesthes_boulengeri_COI5P_GU679450	Astronesthes boulengeri	Astronesthes boulengeri		no	PASSED QC
1605	COI5P		Stomiidae	Astronesthinae 4	Astronesthes	boulengeri	Stomiidae_Astronesthinae_FOAO98515_Astronesthes_boulengeri_COI5P	Astronesthes boulengeri	Astronesthes boulengeri		no	PASSED QC
1606	COI5P		Stomiidae	Astronesthinae 4	Astronesthes	boulengeri	Stomiidae_Astronesthinae_FOAP28717_Astronesthes_boulengeri_COI5P	Astronesthes boulengeri	Astronesthes boulengeri		no	PASSED QC
1607	COI5P		Stomiidae	Astronesthinae 4	Astronesthes	boulengeri	Stomiidae_Astronesthinae_FOAK01810_Astronesthes_boulengeri_COI5P	Astronesthes boulengeri	Astronesthes boulengeri		no	PASSED QC
1608	COI5P		Stomiidae	Astronesthinae 4	Astronesthes	boulengeri	Stomiidae_Astronesthinae_GBMNB917820_Astronesthes_boulengeri_COI5P_MN123275	Astronesthes boulengeri	Astronesthes boulengeri		no	PASSED QC
1609	COI5P		Stomiidae	Astronesthinae 4	Astronesthes	boulengeri	Stomiidae_Astronesthinae_FNZC16109_Astronesthes_boulengeri_COI5P_GU679447	Astronesthes boulengeri	Astronesthes boulengeri		no	PASSED QC
1610	COI5P		Stomiidae	Astronesthinae 4	Astronesthes	boulengeri	Stomiidae_Astronesthinae_FOAK01610_Astronesthes_boulengeri_COI5P	Astronesthes boulengeri	Astronesthes boulengeri		no	PASSED QC
1611	COI5P		Stomiidae	Astronesthinae 4	Astronesthes	boulengeri	Stomiidae_Astronesthinae_FNZC16209_Astronesthes_boulengeri_COI5P_GU679448	Astronesthes boulengeri	Astronesthes boulengeri		no	PASSED QC
1612	COI5P		Stomiidae	Astronesthinae 4	-	-	Stomiidae_Astronesthinae_FOAO92815_Astronesthinae_COI5P	Astronesthes sp. 1	- -	not	Not identified to species level	FAILED QC
1613	SRA		Stomiidae	Astronesthinae 4	Astronesthes	nigroides	Stomiidae_Astronesthinae_Astronesthes_nigroides_SRR22396601	Astronesthes cf. nigroides	Astronesthes nigroides		no	PASSED QC
1614	COI5P		Stomiidae	Astronesthinae 4	Borostomias	panamensis	Stomiidae_Astronesthinae_MFC33208_Borostomias_panamensis_COI5P_GU440253	Astronesthes cf. nigroides	Borostomias panamensis		no	PASSED QC
1615	COI5P		Stomiidae	Astronesthinae 4	Astronesthes	indicus	Stomiidae_Astronesthinae_DSSAF00211_Astronesthes_indicus_COI5P_JN311730	Astronesthes cf. nigroides	Astronesthes indicus		mis ID	FAILED QC
1616	COI5P		Stomiidae	Astronesthinae 4	Astronesthes	sp	Stomiidae_Astronesthinae_FOAO228620_Astronesthes_sp__COI5P	Astronesthes cf. nigroides	Astronesthes sp	not	Not identified to species level	FAILED QC
1617	COI5P		Stomiidae	Astronesthinae 4	Astronesthes	sp	Stomiidae_Astronesthinae_FOAO91415_Astronesthes_sp__COI5P	Astronesthes cf. nigroides	Astronesthes sp	not	Not identified to species level	FAILED QC
1618	COI5P		Stomiidae	Astronesthinae 4	Astronesthes	richardsoni	Stomiidae_Astronesthinae_DSSAF01111_Astronesthes_richardsoni_COI5P	Astronesthes richardsoni 2	Astronesthes richardsoni		no	PASSED QC
1619	COI5P		Stomiidae	Astronesthinae 4	Astronesthes	richardsoni	Stomiidae_Astronesthinae_GBMIN12024717_Astronesthes_richardsoni_COI5P_KU902899	Astronesthes richardsoni 2	Astronesthes richardsoni		no	PASSED QC
1620	COI5P		Stomiidae	Astronesthinae 4	Astronesthes	sp	Stomiidae_Astronesthinae_FTW70309_Astronesthes_sp__COI5P	Astronesthes cf. formosana	Astronesthes sp	not	Not identified to species level	FAILED QC
1621	COI5P		Stomiidae	Astronesthinae 4	Astronesthes	formosana	Stomiidae_Astronesthinae_FTWS10109_Astronesthes_formosana_COI5P	Astronesthes formosana	Astronesthes formosana		no	PASSED QC
1622	COI5P		Stomiidae	Astronesthinae 4	Astronesthes	formosana	Stomiidae_Astronesthinae_ZOSKT195916_Astronesthes_formosana_COI5P_KU943044	Astronesthes formosana	Astronesthes formosana		no	PASSED QC
1623	COI5P		Stomiidae	Astronesthinae 4	Astronesthes	formosana	Stomiidae_Astronesthinae_GBGCA932115_Astronesthes_formosana_COI5P_KJ190042	Astronesthes formosana	Astronesthes formosana		no	PASSED QC
1624	COI5P		Stomiidae	Astronesthinae 4	Idiacanthus	antrostomus	Stomiidae_Idiacanthinae_GBGCA949715_Idiacanthus_antrostomus_COI5P_KJ190043	Astronesthes formosana	Idiacanthus antrostomus		mis ID	FAILED QC
1625	COI5P		Stomiidae	Astronesthinae 4	Astronesthes	macropogon	Stomiidae_Astronesthinae_DPND113815_Astronesthes_macropogon_COI5P	Astronesthes macropogon	Astronesthes macropogon		no	PASSED QC
1626	COI5P		Stomiidae	Astronesthinae 4	Astronesthes	-	Stomiidae_Astronesthinae_MFLVI31910_Astronesthes_COI5P_HQ573500SUPPRESSED	Astronesthes macropogon	Astronesthes -	not	Not identified to species level	FAILED QC
1627	COI5P		Stomiidae	Astronesthinae 4	Astronesthes	macropogon	Stomiidae_Astronesthinae_DPND113615_Astronesthes_macropogon_COI5P	Astronesthes macropogon	Astronesthes macropogon		no	PASSED QC
1628	COI5P		Stomiidae	Astronesthinae 4	Astronesthes	macropogon	Stomiidae_Astronesthinae_DPND110615_Astronesthes_macropogon_COI5P	Astronesthes macropogon	Astronesthes macropogon		no	PASSED QC
1629	COI5P		Stomiidae	Astronesthinae 4	Astronesthes	macropogon	Stomiidae_Astronesthinae_DPND113015_Astronesthes_macropogon_COI5P	Astronesthes macropogon	Astronesthes macropogon		no	PASSED QC
1630	COI5P		Stomiidae	Astronesthinae 4	Astronesthes	macropogon	Stomiidae_Astronesthinae_DPND104315_Astronesthes_macropogon_COI5P	Astronesthes macropogon	Astronesthes macropogon		no	PASSED QC
1631	COI5P		Stomiidae	Astronesthinae 4	Astronesthes	macropogon	Stomiidae_Astronesthinae_DPND106115_Astronesthes_macropogon_COI5P	Astronesthes macropogon	Astronesthes macropogon		no	PASSED QC
1632	COI5P		Stomiidae	Astronesthinae 4	Astronesthes	macropogon	Stomiidae_Astronesthinae_DPND110515_Astronesthes_macropogon_COI5P	Astronesthes macropogon	Astronesthes macropogon		no	PASSED QC
1633	COI5P		Stomiidae	Astronesthinae 4	Astronesthes	-	Stomiidae_Astronesthinae_MFLV41110_Astronesthes_COI5P_HM390080	Astronesthes macropogon	Astronesthes -	not	Not identified to species level	FAILED QC
1634	COI5P		Stomiidae	Astronesthinae 4	Astronesthes	macropogon	Stomiidae_Astronesthinae_DPND103515_Astronesthes_macropogon_COI5P	Astronesthes macropogon	Astronesthes macropogon		no	PASSED QC
1635	COI5P		Stomiidae	Astronesthinae 4	Astronesthes	macropogon	Stomiidae_Astronesthinae_DPND89615_Astronesthes_macropogon_COI5P	Astronesthes macropogon	Astronesthes macropogon		no	PASSED QC
1636	COI5P		Stomiidae	Malacosteinae/Melanostominae	Grammatostomias	circularis	Stomiidae_Melanostomiinae_UKFBJ83208_Grammatostomias_circularis_COI5P	Grammatostomias circularis	Grammatostomias circularis		no	PASSED QC
1637	SRA		Stomiidae	Malacosteinae/Melanostominae	Grammatostomias	flagellibarba	Stomiidae_Melanostomiinae_Grammatostomias_flagellibarba_SRR15459210	Grammatostomias flagellibarba	Grammatostomias flagellibarba		no	PASSED QC
1638	COI5P		Stomiidae	Malacosteinae/Melanostominae	Grammatostomias	flagellibarba	Stomiidae_Melanostomiinae_UKFBJ88708_Grammatostomias_flagellibarba_COI5P	Grammatostomias flagellibarba	Grammatostomias flagellibarba		no	PASSED QC
1639	COI5P		Stomiidae	Malacosteinae/Melanostominae	Pachystomias	microdon	Stomiidae_Melanostomiinae_MAEC050409_Pachystomias_microdon_COI5P	Pachystomias microdon	Pachystomias microdon		no	PASSED QC
1640	COI5P		Stomiidae	Malacosteinae/Melanostominae	Pachystomias	microdon	Stomiidae_Melanostomiinae_MAECO50509_Pachystomias_microdon_COI5P	Pachystomias microdon	Pachystomias microdon		no	PASSED QC
1641	COI5P		Stomiidae	Malacosteinae/Melanostominae	Pachystomias	microdon	Stomiidae_Melanostomiinae_FMVIC35708_Pachystomias_microdon_COI5P_HM392246SUPPRESSED	Pachystomias microdon	Pachystomias microdon		no	PASSED QC
1642	COI5P		Stomiidae	Malacosteinae/Melanostominae	Aristostomias	lunifer	Stomiidae_Malacosteinae_UKFBJ72208_Aristostomias_lunifer_COI5P	Pachystomias microdon	Aristostomias lunifer		mis ID	FAILED QC
1643	COI5P		Stomiidae	Malacosteinae/Melanostominae	Pachystomias	microdon	Stomiidae_Melanostomiinae_UKFBJ116508_Pachystomias_microdon_COI5P_KF930218	Pachystomias microdon	Pachystomias microdon		no	PASSED QC
1644	COI5P		Stomiidae	Malacosteinae/Melanostominae	Pachystomias	microdon	Stomiidae_Melanostomiinae_GBGCA949215_Pachystomias_microdon_COI5P_KJ190049	Pachystomias microdon	Pachystomias microdon		no	PASSED QC
1645	COI5P		Stomiidae	Malacosteinae/Melanostominae	Pachystomias	microdon	Stomiidae_Melanostomiinae_MAECO50609_Pachystomias_microdon_COI5P	Pachystomias microdon	Pachystomias microdon		no	PASSED QC
1646	COI5P		Stomiidae	Malacosteinae/Melanostominae	Pachystomias	microdon	Stomiidae_Melanostomiinae_SCAFB110309_Pachystomias_microdon_COI5P_KY033722	Pachystomias microdon	Pachystomias microdon		no	PASSED QC
1647	COI5P		Stomiidae	Malacosteinae/Melanostominae	Pachystomias	microdon	Stomiidae_Melanostomiinae_SCAFB110809_Pachystomias_microdon_COI5P_KY033721	Pachystomias microdon	Pachystomias microdon		no	PASSED QC
1648	COI5P		Stomiidae	Malacosteinae/Melanostominae	Aristostomias	polydactylus	Stomiidae_Malacosteinae_ANGBF852912_Aristostomias_polydactylus_COI5P_GQ860398	Aristostomias polydactylus	Aristostomias polydactylus		no	PASSED QC
1649	COI5P		Stomiidae	Malacosteinae/Melanostominae	Aristostomias	scintillans	Stomiidae_Malacosteinae_TZFPA09506_Aristostomias_scintillans_COI5P_FJ164315	Aristostomias scintillans	Aristostomias scintillans		no	PASSED QC
1650	COI5P		Stomiidae	Malacosteinae/Melanostominae	Aristostomias	scintillans	Stomiidae_Malacosteinae_MFC10108_Aristostomias_scintillans_COI5P_GU440234	Aristostomias scintillans	Aristostomias scintillans		no	PASSED QC
1651	COI5P		Stomiidae	Malacosteinae/Melanostominae	Aristostomias	scintillans	Stomiidae_Malacosteinae_TZFPA10406_Aristostomias_scintillans_COI5P_FJ164316	Aristostomias scintillans	Aristostomias scintillans		no	PASSED QC
1652	COI5P		Stomiidae	Malacosteinae/Melanostominae	Aristostomias	scintillans	Stomiidae_Malacosteinae_TZFPA09406_Aristostomias_scintillans_COI5P_FJ164314	Aristostomias scintillans	Aristostomias scintillans		no	PASSED QC
1653	COI5P		Stomiidae	Malacosteinae/Melanostominae	Aristostomias	scintillans	Stomiidae_Malacosteinae_FMV41209_Aristostomias_scintillans_COI5P_JQ353987	Aristostomias scintillans	Aristostomias scintillans		no	PASSED QC
1654	COI5P		Stomiidae	Malacosteinae/Melanostominae	Aristostomias	scintillans	Stomiidae_Malacosteinae_FMV27808_Aristostomias_scintillans_COI5P_JQ353985	Aristostomias scintillans	Aristostomias scintillans		no	PASSED QC
1655	COI5P		Stomiidae	Malacosteinae/Melanostominae	Aristostomias	scintillans	Stomiidae_Malacosteinae_ANGBF4558219_Aristostomias_scintillans_COI5P_KY570324	Aristostomias scintillans	Aristostomias scintillans		no	PASSED QC
1656	COI5P		Stomiidae	Malacosteinae/Melanostominae	Aristostomias	scintillans	Stomiidae_Malacosteinae_UKFBI30308_Aristostomias_scintillans_COI5P_KF929626	Aristostomias scintillans	Aristostomias scintillans		no	PASSED QC
1657	COI5P		Stomiidae	Malacosteinae/Melanostominae	Aristostomias	scintillans	Stomiidae_Malacosteinae_FMV28208_Aristostomias_scintillans_COI5P_JQ353986	Aristostomias scintillans	Aristostomias scintillans		no	PASSED QC
1658	COI5P		Stomiidae	Malacosteinae/Melanostominae	Aristostomias	scintillans	Stomiidae_Malacosteinae_FMV86816_Aristostomias_scintillans_COI5P	Aristostomias scintillans	Aristostomias scintillans		no	PASSED QC
1659	COI5P		Stomiidae	Malacosteinae/Melanostominae	Aristostomias	scintillans	Stomiidae_Malacosteinae_TWOOB33923_Aristostomias_scintillans_COI5P	Aristostomias scintillans	Aristostomias scintillans		no	PASSED QC
1660	COI5P		Stomiidae	Malacosteinae/Melanostominae	Aristostomias	scintillans	Stomiidae_Malacosteinae_TWOOB33723_Aristostomias_scintillans_COI5P	Aristostomias scintillans	Aristostomias scintillans		no	PASSED QC
1661	COI5P		Stomiidae	Malacosteinae/Melanostominae	Aristostomias	scintillans	Stomiidae_Malacosteinae_TZFPA06306_Aristostomias_scintillans_COI5P_FJ164313	Aristostomias scintillans	Aristostomias scintillans		no	PASSED QC
1662	COI5P		Stomiidae	Malacosteinae/Melanostominae	Aristostomias	scintillans	Stomiidae_Malacosteinae_TWOOB33623_Aristostomias_scintillans_COI5P	Aristostomias scintillans	Aristostomias scintillans		no	PASSED QC
1663	COI5P		Stomiidae	Malacosteinae/Melanostominae	Aristostomias	scintillans	Stomiidae_Malacosteinae_TWOOB33823_Aristostomias_scintillans_COI5P	Aristostomias scintillans	Aristostomias scintillans		no	PASSED QC
1664	COI5P		Stomiidae	Malacosteinae/Melanostominae	Aristostomias	sp	Stomiidae_Malacosteinae_FOAE60606_Aristostomias_sp__COI5P	Aristomias sp. 2	Aristostomias sp	not	Not identified to species level	FAILED QC
1665	COI5P		Stomiidae	Malacosteinae/Melanostominae	Pachystomias	microdon	Stomiidae_Melanostomiinae_DSSAF24211_Pachystomias_microdon_COI5P_JN312024	Aristostomias xenostoma	Pachystomias microdon		mis ID	FAILED QC
1666	COI5P		Stomiidae	Malacosteinae/Melanostominae	Aristostomias	xenostoma	Stomiidae_Malacosteinae_DPND70715_Aristostomias_xenostoma_COI5P	Aristostomias xenostoma	Aristostomias xenostoma		no	PASSED QC
1667	COI5P		Stomiidae	Malacosteinae/Melanostominae	Aristostomias	xenostoma	Stomiidae_Malacosteinae_DPND313717_Aristostomias_xenostoma_COI5P_MT323322	Aristostomias xenostoma	Aristostomias xenostoma		no	PASSED QC
1668	COI5P		Stomiidae	Malacosteinae/Melanostominae	Aristostomias	xenostoma	Stomiidae_Malacosteinae_DPND57415_Aristostomias_xenostoma_COI5P	Aristostomias xenostoma	Aristostomias xenostoma		no	PASSED QC
1669	COI5P		Stomiidae	Malacosteinae/Melanostominae	Aristostomias	xenostoma	Stomiidae_Malacosteinae_DPND203316_Aristostomias_xenostoma_COI5P_MG856666	Aristostomias xenostoma	Aristostomias xenostoma		no	PASSED QC
1670	COI5P		Stomiidae	Malacosteinae/Melanostominae	Aristostomias	xenostoma	Stomiidae_Malacosteinae_DPND199716_Aristostomias_xenostoma_COI5P_MG856705	Aristostomias xenostoma	Aristostomias xenostoma		no	PASSED QC
1671	COI5P		Stomiidae	Malacosteinae/Melanostominae	Aristostomias	xenostoma	Stomiidae_Malacosteinae_DPND105615_Aristostomias_xenostoma_COI5P	Aristostomias xenostoma	Aristostomias xenostoma		no	PASSED QC
1672	COI5P		Stomiidae	Malacosteinae/Melanostominae	Aristostomias	grimaldii	Stomiidae_Malacosteinae_DSSAF22211_Aristostomias_grimaldii_COI5P_JN312008	Aristostomias xenostoma	Aristostomias grimaldii		mis ID	FAILED QC
1673	COI5P		Stomiidae	Malacosteinae/Melanostominae	Pachystomias	microdon	Stomiidae_Melanostomiinae_DSSAF24111_Pachystomias_microdon_COI5P_JN312023	Aristostomias xenostoma	Pachystomias microdon		mis ID	FAILED QC
1674	COI5P		Stomiidae	Malacosteinae/Melanostominae	Aristostomias	tittmanni	Stomiidae_Malacosteinae_MAECO38509_Aristostomias_tittmanni_COI5P	Aristostomias tittmanni	Aristostomias tittmanni		no	PASSED QC
1675	COI5P		Stomiidae	Malacosteinae/Melanostominae	Aristostomias	sp	Stomiidae_Malacosteinae_UKFBJ83108_Aristostomias_sp__COI5P	Aristostomias tittmanni	Aristostomias sp	not	Not identified to species level	FAILED QC
1676	COI5P		Stomiidae	Malacosteinae/Melanostominae	Aristostomias	tittmanni	Stomiidae_Malacosteinae_SCFAD00209_Aristostomias_tittmanni_COI5P	Aristostomias tittmanni	Aristostomias tittmanni		no	PASSED QC
1677	COI5P		Stomiidae	Malacosteinae/Melanostominae	Aristostomias	sp	Stomiidae_Malacosteinae_UKFBJ83008_Aristostomias_sp__COI5P	Aristostomias tittmanni	Aristostomias sp	not	Not identified to species level	FAILED QC
1678	COI5P		Stomiidae	Malacosteinae/Melanostominae	Aristostomias	sp	Stomiidae_Malacosteinae_UKFBJ116308_Aristostomias_sp__COI5P	Aristostomias tittmanni	Aristostomias sp	not	Not identified to species level	FAILED QC
1679	COI5P		Stomiidae	Malacosteinae/Melanostominae	Aristostomias	tittmanni	Stomiidae_Malacosteinae_DPND215616_Aristostomias_tittmanni_COI5P_MG856842	Aristostomias tittmanni	Aristostomias tittmanni		no	PASSED QC
1680	COI5P		Stomiidae	Malacosteinae/Melanostominae	Aristostomias	tittmanni	Stomiidae_Malacosteinae_ANGBF852812_Aristostomias_tittmanni_COI5P_GQ860400	Aristostomias tittmanni	Aristostomias tittmanni		no	PASSED QC
1681	COI5P		Stomiidae	Malacosteinae/Melanostominae	Aristostomias	tittmanni	Stomiidae_Malacosteinae_BCGM23208_Aristostomias_tittmanni_COI5P	Aristostomias tittmanni	Aristostomias tittmanni		no	PASSED QC
1682	COI5P		Stomiidae	Malacosteinae/Melanostominae	Aristostomias	sp	Stomiidae_Malacosteinae_UKFBJ116408_Aristostomias_sp__COI5P	Aristostomias tittmanni	Aristostomias sp	not	Not identified to species level	FAILED QC
1683	COI5P		Stomiidae	Malacosteinae/Melanostominae	Aristostomias	tittmanni	Stomiidae_Malacosteinae_DPND196416_Aristostomias_tittmanni_COI5P_MG856461	Aristostomias tittmanni	Aristostomias tittmanni		no	PASSED QC
1684	COI5P		Stomiidae	Malacosteinae/Melanostominae	Aristostomias	tittmanni	Stomiidae_Malacosteinae_UKFBJ51108_Aristostomias_tittmanni_COI5P_KF929627	Aristostomias tittmanni	Aristostomias tittmanni		no	PASSED QC
1685	COI5P		Stomiidae	Malacosteinae/Melanostominae	-	-	Stomiidae_Melanostomiinae_FOAK02510_Melanostomiinae_COI5P_HQ563976	Bathophilus ater	- -	not	Not identified to species level	FAILED QC
1686	COI5P		Stomiidae	Malacosteinae/Melanostominae	Bathophilus	ater	Stomiidae_Melanostomiinae_FOAQ39021_Bathophilus_ater_COI5P	Bathophilus ater	Bathophilus ater		no	PASSED QC
1687	COI5P		Stomiidae	Malacosteinae/Melanostominae	Bathophilus	ater	Stomiidae_Melanostomiinae_FOAN132612_Bathophilus_ater_COI5P	Bathophilus ater	Bathophilus ater		no	PASSED QC
1688	COI5P		Stomiidae	Malacosteinae/Melanostominae	Bathophilus	ater	Stomiidae_Melanostomiinae_FOAO83715_Bathophilus_ater_COI5P	Bathophilus ater	Bathophilus ater		no	PASSED QC
1689	COI5P		Stomiidae	Malacosteinae/Melanostominae	-	-	Stomiidae_Melanostomiinae_FOAP37918_Melanostomiinae_COI5P	Bathophilus ater	- -	not	Not identified to species level	FAILED QC
1690	COI5P		Stomiidae	Malacosteinae/Melanostominae	Bathophilus	longipinnis	Stomiidae_Melanostomiinae_MAECO38809_Bathophilus_longipinnis_COI5P	Bathophilus longipinnis	Bathophilus longipinnis		no	PASSED QC
1691	COI5P		Stomiidae	Malacosteinae/Melanostominae	-	-	Stomiidae_Melanostomiinae_FOAO33315_Melanostomiinae_COI5P	Bathophilus flemingi	- -	not	Not identified to species level	FAILED QC
1692	COI5P		Stomiidae	Malacosteinae/Melanostominae	Bathophilus	flemingi	Stomiidae_Melanostomiinae_MFC10408_Bathophilus_flemingi_COI5P_GU440246	Bathophilus flemingi	Bathophilus flemingi		no	PASSED QC
1693	COI5P		Stomiidae	Malacosteinae/Melanostominae	Bathophilus	flemingi	Stomiidae_Melanostomiinae_UKFBI29708_Bathophilus_flemingi_COI5P_KF929647	Bathophilus flemingi	Bathophilus flemingi		no	PASSED QC
1694	COI5P		Stomiidae	Malacosteinae/Melanostominae	Bathophilus	-	Stomiidae_Melanostomiinae_FOAP28517_Bathophilus_COI5P	Bathophilus cf. brevis	Bathophilus -	not	Not identified to species level	FAILED QC
1695	COI5P		Stomiidae	Malacosteinae/Melanostominae	Bathophilus	brevis	Stomiidae_Melanostomiinae_DPND182016_Bathophilus_brevis_COI5P_MT323545	Bathophilus cf. brevis	Bathophilus brevis		no	PASSED QC
1696	COI5P		Stomiidae	Malacosteinae/Melanostominae	-	-	Stomiidae_Melanostomiinae_MFLE10212_Melanostomiinae_COI5P	Bathophilus cf. proximus	- -	not	Not identified to species level	FAILED QC
1697	COI5P		Stomiidae	Malacosteinae/Melanostominae	Bathophilus	proximus	Stomiidae_Melanostomiinae_DPND206716_Bathophilus_proximus_COI5P_MG856583	Bathophilus cf. proximus	Bathophilus proximus		no	PASSED QC
1698	COI5P		Stomiidae	Malacosteinae/Melanostominae	Bathophilus	proximus	Stomiidae_Melanostomiinae_DPND214216_Bathophilus_proximus_COI5P_MG856813	Bathophilus cf. proximus	Bathophilus proximus		no	PASSED QC
1699	COI5P		Stomiidae	Malacosteinae/Melanostominae	Bathophilus	schizochirus	Stomiidae_Melanostomiinae_DPND182316_Bathophilus_schizochirus_COI5P	Bathophilus cf. proximus	Bathophilus schizochirus		no	PASSED QC
1700	COI5P		Stomiidae	Malacosteinae/Melanostominae	Echiostoma	barbatum	Stomiidae_Melanostomiinae_SAIAC05909_Echiostoma_barbatum_COI5P	Bathophilus barbatum	Echiostoma barbatum		mis ID	FAILED QC
1701	COI5P		Stomiidae	Malacosteinae/Melanostominae	Echiostoma	barbatum	Stomiidae_Melanostomiinae_SAIAC05809_Echiostoma_barbatum_COI5P	Bathophilus sp.	Echiostoma barbatum		mis ID	FAILED QC
1702	COI5P		Stomiidae	Malacosteinae/Melanostominae	Echiostoma	barbatum	Stomiidae_Melanostomiinae_SAIAC15309_Echiostoma_barbatum_COI5P	Bathophilus sp.	Echiostoma barbatum		mis ID	FAILED QC
1703	COI5P		Stomiidae	Malacosteinae/Melanostominae	Echiostoma	barbatum	Stomiidae_Melanostomiinae_SAIAC06009_Echiostoma_barbatum_COI5P	Bathophilus sp.	Echiostoma barbatum		mis ID	FAILED QC
1704	COI5P		Stomiidae	Malacosteinae/Melanostominae	Bathophilus	digitatus	Stomiidae_Melanostomiinae_DPND181216_Bathophilus_digitatus_COI5P_MT323655	Bathophilus digitatus	Bathophilus digitatus		no	PASSED QC
1705	COI5P		Stomiidae	Malacosteinae/Melanostominae	Bathophilus	digitatus	Stomiidae_Melanostomiinae_DPND191316_Bathophilus_digitatus_COI5P_MT323324	Bathophilus digitatus	Bathophilus digitatus		no	PASSED QC
1706	COI5P		Stomiidae	Malacosteinae/Melanostominae	Bathophilus	digitatus	Stomiidae_Melanostomiinae_DPND191416_Bathophilus_digitatus_COI5P_MT323558	Bathophilus digitatus	Bathophilus digitatus		no	PASSED QC
1707	COI5P		Stomiidae	Malacosteinae/Melanostominae	Bathophilus	sp	Stomiidae_Melanostomiinae_SAIAC15209_Bathophilus_sp__COI5P	Bathophilus pawneei	Bathophilus sp	not	Not identified to species level	FAILED QC
1708	COI5P		Stomiidae	Malacosteinae/Melanostominae	Bathophilus	-	Stomiidae_Melanostomiinae_SAIAC00609_Bathophilus_COI5P	Bathophilus pawneei	Bathophilus -	not	Not identified to species level	FAILED QC
1709	COI5P		Stomiidae	Malacosteinae/Melanostominae	Bathophilus	-	Stomiidae_Melanostomiinae_SAIAC00509_Bathophilus_COI5P	Bathophilus pawneei	Bathophilus -	not	Not identified to species level	FAILED QC
1710	COI5P		Stomiidae	Malacosteinae/Melanostominae	Bathophilus	pawneei	Stomiidae_Melanostomiinae_DPND75215_Bathophilus_pawneei_COI5P_MT323288	Bathophilus pawneei	Bathophilus pawneei		no	PASSED QC
1711	COI5P		Stomiidae	Malacosteinae/Melanostominae	Bathophilus	pawneei	Stomiidae_Melanostomiinae_DPND74915_Bathophilus_pawneei_COI5P_MT323518	Bathophilus pawneei	Bathophilus pawneei		no	PASSED QC
1712	COI5P		Stomiidae	Malacosteinae/Melanostominae	Bathophilus	pawneei	Stomiidae_Melanostomiinae_DPND73015_Bathophilus_pawneei_COI5P_MT323521	Bathophilus pawneei	Bathophilus pawneei		no	PASSED QC
1713	COI5P		Stomiidae	Malacosteinae/Melanostominae	Bathophilus	pawneei	Stomiidae_Melanostomiinae_DPND80515_Bathophilus_pawneei_COI5P_MT323311	Bathophilus pawneei	Bathophilus pawneei		no	PASSED QC
1714	COI5P		Stomiidae	Malacosteinae/Melanostominae	Bathophilus	pawneei	Stomiidae_Melanostomiinae_DPND93415_Bathophilus_pawneei_COI5P_MT323449	Bathophilus pawneei	Bathophilus pawneei		no	PASSED QC
1715	COI5P		Stomiidae	Malacosteinae/Melanostominae	Bathophilus	pawneei	Stomiidae_Melanostomiinae_DPND60415_Bathophilus_pawneei_COI5P_MT323666	Bathophilus pawneei	Bathophilus pawneei		no	PASSED QC
1716	COI5P		Stomiidae	Malacosteinae/Melanostominae	Bathophilus	vaillanti	Stomiidae_Melanostomiinae_SCAFB130809_Bathophilus_vaillanti_COI5P_KY033561	Bathophilus pawneei	Bathophilus vaillanti		mis ID	FAILED QC
1717	COI5P		Stomiidae	Malacosteinae/Melanostominae	Bathophilus	pawneei	Stomiidae_Melanostomiinae_DPND73515_Bathophilus_pawneei_COI5P_MT323614	Bathophilus pawneei	Bathophilus pawneei		no	PASSED QC
1718	COI5P		Stomiidae	Malacosteinae/Melanostominae	Bathophilus	pawneei	Stomiidae_Melanostomiinae_DPND102615_Bathophilus_pawneei_COI5P_MT323653	Bathophilus pawneei	Bathophilus pawneei		no	PASSED QC
1719	COI5P		Stomiidae	Malacosteinae/Melanostominae	Bathophilus	pawneei	Stomiidae_Melanostomiinae_DPND75115_Bathophilus_pawneei_COI5P_MT323725	Bathophilus pawneei	Bathophilus pawneei		no	PASSED QC
1720	COI5P		Stomiidae	Malacosteinae/Melanostominae	Bathophilus	pawneei	Stomiidae_Melanostomiinae_DPND81115_Bathophilus_pawneei_COI5P_MT323745	Bathophilus pawneei	Bathophilus pawneei		no	PASSED QC
1721	COI5P		Stomiidae	Malacosteinae/Melanostominae	Eustomias	fissibarbis	Stomiidae_Melanostomiinae_DPND338618_Eustomias_fissibarbis_COI5P_MT323285	Eustomias fissibarbis	Eustomias fissibarbis		no	PASSED QC
1722	SRA		Stomiidae	Malacosteinae/Melanostominae	Eustomias	tomentosis	Stomiidae_Melanostomiinae_Eustomias_tomentosis_SRR22396786	Eustomias tomentosis	Eustomias tomentosis		no	PASSED QC
1723	COI5P		Stomiidae	Malacosteinae/Melanostominae	Eustomias	filifer	Stomiidae_Melanostomiinae_UKFBJ115908_Eustomias_filifer_COI5P	Eustomias filifer	Eustomias filifer		no	PASSED QC
1724	COI5P		Stomiidae	Malacosteinae/Melanostominae	Eustomias	simplex	Stomiidae_Melanostomiinae_DSSAF24011_Eustomias_simplex_COI5P	Eustomias simplex	Eustomias simplex		no	PASSED QC
1725	COI5P		Stomiidae	Malacosteinae/Melanostominae	Eustomias	trewavasae	Stomiidae_Melanostomiinae_FOAN138112_Eustomias_trewavasae_COI5P	Eustomias trewavasae	Eustomias trewavasae		no	PASSED QC
1726	COI5P		Stomiidae	Malacosteinae/Melanostominae	Eustomias	trewavasae	Stomiidae_Melanostomiinae_FOAN138012_Eustomias_trewavasae_COI5P	Eustomias trewavasae	Eustomias trewavasae		no	PASSED QC
1727	COI5P		Stomiidae	Malacosteinae/Melanostominae	Eustomias	longibarba	Stomiidae_Melanostomiinae_DSSAF23911_Eustomias_longibarba_COI5P	Eustomias longibarba	Eustomias longibarba		no	PASSED QC
1728	COI5P		Stomiidae	Malacosteinae/Melanostominae	Eustomias	bibulbosus	Stomiidae_Melanostomiinae_UKFBJ82808_Eustomias_bibulbosus_COI5P	Eustomias bibulbosus	Eustomias bibulbosus		no	PASSED QC
1729	COI5P		Stomiidae	Malacosteinae/Melanostominae	Eustomias	polyaster	Stomiidae_Melanostomiinae_UKFBI80008_Eustomias_polyaster_COI5P	Eustomias polyaster	Eustomias polyaster		no	PASSED QC
1730	COI5P		Stomiidae	Malacosteinae/Melanostominae	Eustomias	sp	Stomiidae_Melanostomiinae_FOAG20308_Eustomias_sp__COI5P	Eustomias sp.	Eustomias sp	not	Not identified to species level	FAILED QC
1731	COI5P		Stomiidae	Malacosteinae/Melanostominae	Photostomias	goodyeari	Stomiidae_Malacosteinae_UKFBJ82508_Photostomias_goodyeari_COI5P_KF930260	Photostomias goodyeari	Photostomias goodyeari		no	PASSED QC
1732	COI5P		Stomiidae	Malacosteinae/Melanostominae	Photostomias	sp	Stomiidae_Malacosteinae_UKFBJ72408_Photostomias_sp__COI5P_KF930259	Photostomias goodyeari	Photostomias sp	not	Not identified to species level	FAILED QC
1733	COI5P		Stomiidae	Malacosteinae/Melanostominae	Photostomias	goodyeari	Stomiidae_Malacosteinae_DPND197116_Photostomias_goodyeari_COI5P_MG856641	Photostomias goodyeari	Photostomias goodyeari		no	PASSED QC
1734	COI5P		Stomiidae	Malacosteinae/Melanostominae	Photostomias	goodyeari	Stomiidae_Malacosteinae_ANGBF36212_Photostomias_goodyeari_COI5P_GU071725	Photostomias goodyeari	Photostomias goodyeari		no	PASSED QC
1735	COI5P		Stomiidae	Malacosteinae/Melanostominae	Photostomias	-	Stomiidae_Malacosteinae_FOAQ92522_Photostomias_COI5P	Photostomias sp.	Photostomias -	not	Not identified to species level	FAILED QC
1736	COI5P		Stomiidae	Malacosteinae/Melanostominae	Photostomias	guernei	Stomiidae_Malacosteinae_DSSAF22811_Photostomias_guernei_COI5P_JN312012	Photostomias sp.	Photostomias guernei		ID cannot be determined	FAILED QC
1737	COI5P		Stomiidae	Malacosteinae/Melanostominae	Photostomias	guernei	Stomiidae_Malacosteinae_DSSAF22711_Photostomias_guernei_COI5P_JN312011	Photostomias sp.	Photostomias guernei		ID cannot be determined	FAILED QC
1738	COI5P		Stomiidae	Malacosteinae/Melanostominae	Photostomias	sp	Stomiidae_Malacosteinae_FOAE60806_Photostomias_sp__COI5P	Photostomias sp.	Photostomias sp	not	Not identified to species level	FAILED QC
1739	COI5P		Stomiidae	Malacosteinae/Melanostominae	Photostomias	n_sp	Stomiidae_Malacosteinae_FOAE60906_Photostomias_n_sp___interim_COI5P	Photostomias sp.	Photostomias n_sp		ID cannot be determined	FAILED QC
1740	COI5P		Stomiidae	Malacosteinae/Melanostominae	Photostomias	sp	Stomiidae_Malacosteinae_FOAO228520_Photostomias_sp__COI5P	Photostomias sp.	Photostomias sp	not	Not identified to species level	FAILED QC
1741	COI5P		Stomiidae	Malacosteinae/Melanostominae	Photostomias	guernei	Stomiidae_Malacosteinae_MAECO51309_Photostomias_guernei_COI5P	Photostomias guernei	Photostomias guernei		no	PASSED QC
1742	COI5P		Stomiidae	Malacosteinae/Melanostominae	Photostomias	guernei	Stomiidae_Malacosteinae_SCAFB125509_Photostomias_guernei_COI5P_KY033727	Photostomias guernei	Photostomias guernei		no	PASSED QC
1743	COI5P		Stomiidae	Malacosteinae/Melanostominae	Photostomias	guernei	Stomiidae_Malacosteinae_UKFBI107808_Photostomias_guernei_COI5P_KF930261	Photostomias guernei	Photostomias guernei		no	PASSED QC
1744	COI5P		Stomiidae	Malacosteinae/Melanostominae	Photostomias	guernei	Stomiidae_Malacosteinae_SCAFB104909_Photostomias_guernei_COI5P_KY033729	Photostomias guernei	Photostomias guernei		no	PASSED QC
1745	COI5P		Stomiidae	Malacosteinae/Melanostominae	Photostomias	guernei	Stomiidae_Malacosteinae_DPND85915_Photostomias_guernei_COI5P_MF041091	Photostomias guernei	Photostomias guernei		no	PASSED QC
1746	COI5P		Stomiidae	Malacosteinae/Melanostominae	Photostomias	guernei	Stomiidae_Malacosteinae_GBGCA949415_Photostomias_guernei_COI5P_KJ190047	Photostomias guernei	Photostomias guernei		no	PASSED QC
1747	COI5P		Stomiidae	Malacosteinae/Melanostominae	Photostomias	guernei	Stomiidae_Malacosteinae_SCFAD07209_Photostomias_guernei_COI5P_KY033730	Photostomias guernei	Photostomias guernei		no	PASSED QC
1748	COI5P		Stomiidae	Malacosteinae/Melanostominae	Photostomias	guernei	Stomiidae_Malacosteinae_SCAFB104609_Photostomias_guernei_COI5P_KY033728	Photostomias guernei	Photostomias guernei		no	PASSED QC
1749	COI5P		Stomiidae	Malacosteinae/Melanostominae	Photostomias	guernei	Stomiidae_Malacosteinae_MAECO51109_Photostomias_guernei_COI5P	Photostomias guernei	Photostomias guernei		no	PASSED QC
1750	COI5P		Stomiidae	Malacosteinae/Melanostominae	Photostomias	guernei	Stomiidae_Malacosteinae_DPND88315_Photostomias_guernei_COI5P_MF041528	Photostomias guernei	Photostomias guernei		no	PASSED QC
1751	COI5P		Stomiidae	Malacosteinae/Melanostominae	Photostomias	guernei	Stomiidae_Malacosteinae_DPND100015_Photostomias_guernei_COI5P_MF040991	Photostomias guernei	Photostomias guernei		no	PASSED QC
1752	COI5P		Stomiidae	Malacosteinae/Melanostominae	Photostomias	guernei	Stomiidae_Malacosteinae_DPND232716_Photostomias_guernei_COI5P_MT323678	Photostomias guernei	Photostomias guernei		no	PASSED QC
1753	COI5P		Stomiidae	Malacosteinae/Melanostominae	Photostomias	guernei	Stomiidae_Malacosteinae_DPND97515_Photostomias_guernei_COI5P_MF041332	Photostomias guernei	Photostomias guernei		no	PASSED QC
1754	COI5P		Stomiidae	Malacosteinae/Melanostominae	Photostomias	guernei	Stomiidae_Malacosteinae_DPND97415_Photostomias_guernei_COI5P_MF040992	Photostomias guernei	Photostomias guernei		no	PASSED QC
1755	COI5P		Stomiidae	Malacosteinae/Melanostominae	Photostomias	guernei	Stomiidae_Malacosteinae_SCAFB120609_Photostomias_guernei_COI5P_KY033726	Photostomias guernei	Photostomias guernei		no	PASSED QC
1756	COI5P		Stomiidae	Malacosteinae/Melanostominae	Photostomias	guernei	Stomiidae_Malacosteinae_DPND318617_Photostomias_guernei_COI5P_MT323352	Photostomias guernei	Photostomias guernei		no	PASSED QC
1757	COI5P		Stomiidae	Malacosteinae/Melanostominae	Photostomias	guernei	Stomiidae_Malacosteinae_DPND232116_Photostomias_guernei_COI5P_MT323594	Photostomias guernei	Photostomias guernei		no	PASSED QC
1758	COI5P		Stomiidae	Malacosteinae/Melanostominae	Photostomias	guernei	Stomiidae_Malacosteinae_DPND87015_Photostomias_guernei_COI5P_MT323578	Photostomias guernei	Photostomias guernei		no	PASSED QC
1759	COI5P		Stomiidae	Malacosteinae/Melanostominae	Photostomias	guernei	Stomiidae_Malacosteinae_DPND93815_Photostomias_guernei_COI5P_MF041578	Photostomias guernei	Photostomias guernei		no	PASSED QC
1760	COI5P		Stomiidae	Malacosteinae/Melanostominae	Photostomias	goodyeari	Stomiidae_Malacosteinae_DPND207616_Photostomias_goodyeari_COI5P	Photostomias guernei	Photostomias goodyeari		mis ID	FAILED QC
1761	COI5P		Stomiidae	Malacosteinae/Melanostominae	Photostomias	guernei	Stomiidae_Malacosteinae_DPND231916_Photostomias_guernei_COI5P_MT323504	Photostomias guernei	Photostomias guernei		no	PASSED QC
1762	COI5P		Stomiidae	Malacosteinae/Melanostominae	Photostomias	guernei	Stomiidae_Malacosteinae_DPND86915_Photostomias_guernei_COI5P_MF041176	Photostomias guernei	Photostomias guernei		no	PASSED QC
1763	COI5P		Stomiidae	Malacosteinae/Melanostominae	Photostomias	guernei	Stomiidae_Malacosteinae_DPND99815_Photostomias_guernei_COI5P_MF041017	Photostomias guernei	Photostomias guernei		no	PASSED QC
1764	COI5P		Stomiidae	Malacosteinae/Melanostominae	Photostomias	guernei	Stomiidae_Malacosteinae_DPND99915_Photostomias_guernei_COI5P_MF041598	Photostomias guernei	Photostomias guernei		no	PASSED QC
1765	COI5P		Stomiidae	Malacosteinae/Melanostominae	Photostomias	guernei	Stomiidae_Malacosteinae_MAECO51209_Photostomias_guernei_COI5P	Photostomias guernei	Photostomias guernei		no	PASSED QC
1766	COI5P		Gonostomatidae	Gonostomatidae 3	Diplophos	taenia	Gonostomatidae_GBGCA950915_Diplophos_taenia_COI5P_KJ190028	Manducus maderensis	Diplophos taenia		mis ID	FAILED QC
1767	COI5P		Gonostomatidae	Gonostomatidae 3	Manducus	maderensis	Gonostomatidae_MFLE28713_Manducus_maderensis_COI5P	Manducus maderensis	Manducus maderensis		no	PASSED QC
1768	COI5P		Gonostomatidae	Gonostomatidae 3	Manducus	maderensis	Gonostomatidae_DPND330617_Manducus_maderensis_COI5P	Manducus maderensis	Manducus maderensis		no	PASSED QC
1769	COI5P		Gonostomatidae	Gonostomatidae 3	Manducus	maderensis	Gonostomatidae_DPND329517_Manducus_maderensis_COI5P	Manducus maderensis	Manducus maderensis		no	PASSED QC
1770	COI5P		Gonostomatidae	Gonostomatidae 3	Manducus	maderensis	Gonostomatidae_CBPM18011_Manducus_maderensis_COI5P	Manducus maderensis	Manducus maderensis		no	PASSED QC
1771	COI5P		Phosichthyidae	Gonostomatidae 3	Woodsia	-	Phosichthyidae_MFLVI70310_Woodsia_COI5P_HQ573713SUPPRESSED	Manducus maderensis	Woodsia -	not	Not identified to species level	FAILED QC
1772	COI5P		Phosichthyidae	Gonostomatidae 3	Woodsia	-	Phosichthyidae_MFLV22410_Woodsia_COI5P_HM389924SUPPRESSED	Manducus maderensis	Woodsia -	not	Not identified to species level	FAILED QC
1773	COI5P		Sternoptychidae	Sternoptychidae 4	Polyipnus	triphanos	Sternoptychidae_ZOSKT26916_Polyipnus_triphanos_COI5P_KU943035	Polyipnus triphanos	Polyipnus triphanos		no	PASSED QC
1774	COI5P		Sternoptychidae	Sternoptychidae 4	Polyipnus	triphanos	Sternoptychidae_FOAN07111_Polyipnus_triphanos_COI5P	Polyipnus triphanos	Polyipnus triphanos		no	PASSED QC
1775	COI5P		Sternoptychidae	Sternoptychidae 4	Polyipnus	sp	Sternoptychidae_GBMND6909221_Polyipnus_sp__NMMBP	Polyipnus triphanos	Polyipnus sp	not	Not identified to species level	FAILED QC
1776	COI5P		Sternoptychidae	Sternoptychidae 4	Polyipnus	sp	Sternoptychidae_NPF00519_Polyipnus_sp__COI5P	Polyipnus triphanos	Polyipnus sp	not	Not identified to species level	FAILED QC
1777	COI5P		Sternoptychidae	Sternoptychidae 4	Polyipnus	sp	Sternoptychidae_GBMND6909121_Polyipnus_sp__NMMBP	Polyipnus triphanos	Polyipnus sp	not	Not identified to species level	FAILED QC
1778	COI5P		Sternoptychidae	Sternoptychidae 4	Polyipnus	sp	Sternoptychidae_NPF00419_Polyipnus_sp__COI5P	Polyipnus triphanos	Polyipnus sp	not	Not identified to species level	FAILED QC
1779	COI5P		Sternoptychidae	Sternoptychidae 4	Polyipnus	ruggeri	Sternoptychidae_GBMNF4903622_Polyipnus_ruggeri_COI5P_OL512938	Polyipnus ruggeri	Polyipnus ruggeri		no	PASSED QC
1780	COI5P		Sternoptychidae	Sternoptychidae 4	Polyipnus	ruggeri	Sternoptychidae_FOAN136812_Polyipnus_ruggeri_COI5P	Polyipnus ruggeri	Polyipnus ruggeri		no	PASSED QC
1781	COI5P		Sternoptychidae	Sternoptychidae 4	Polyipnus	sp	Sternoptychidae_ANGBF4555619_Polyipnus_sp__SepW2211_COI5P_MF415252	Polyipnus ruggeri	Polyipnus sp	not	Not identified to species level	FAILED QC
1782	COI5P		Sternoptychidae	Sternoptychidae 4	Polyipnus	ruggeri	Sternoptychidae_FOAI91810_Polyipnus_ruggeri_COI5P_HQ563953	Polyipnus ruggeri	Polyipnus ruggeri		no	PASSED QC
1783	COI5P		Sternoptychidae	Sternoptychidae 4	Polyipnus	ruggeri	Sternoptychidae_FOAI91910_Polyipnus_ruggeri_COI5P_HQ563954	Polyipnus ruggeri	Polyipnus ruggeri		no	PASSED QC
1784	COI5P		Sternoptychidae	Sternoptychidae 4	Polyipnus	ruggeri	Sternoptychidae_FOAI91710_Polyipnus_ruggeri_COI5P_HQ563952	Polyipnus ruggeri	Polyipnus ruggeri		no	PASSED QC
1785	COI5P		Sternoptychidae	Sternoptychidae 4	Polyipnus	spinosus	Sternoptychidae_GBMIN9414317_Polyipnus_spinosus_COI5P_KP267658	Polyipnus spinosus	Polyipnus spinosus		no	PASSED QC
1786	COI5P		Sternoptychidae	Sternoptychidae 4	Polyipnus	spinifer	Sternoptychidae_ZOSKT02016_Polyipnus_spinifer_COI5P_KU893054	Polyipnus spinifer	Polyipnus spinifer		no	PASSED QC
1787	COI5P		Sternoptychidae	Sternoptychidae 4	Polyipnus	kiwiensis	Sternoptychidae_FMVIC35008_Polyipnus_kiwiensis_COI5P	Polyipnus kiwiensis	Polyipnus kiwiensis		no	PASSED QC
1788	COI5P		Sternoptychidae	Sternoptychidae 4	Polyipnus	sp	Sternoptychidae_FNZ83106_Polyipnus_sp__COI5P	Polyipnus kiwiensis	Polyipnus sp	not	Not identified to species level	FAILED QC
1789	COI5P		Sternoptychidae	Sternoptychidae 4	Polyipnus	kiwiensis	Sternoptychidae_GBMNB936920_Polyipnus_kiwiensis_COI5P_MN123466	Polyipnus kiwiensis	Polyipnus kiwiensis		no	PASSED QC
1790	COI5P		Sternoptychidae	Sternoptychidae 4	Polyipnus	kiwiensis	Sternoptychidae_ANGBF856812_Polyipnus_kiwiensis_COI5P_GQ860367	Polyipnus kiwiensis	Polyipnus kiwiensis		no	PASSED QC
1791	COI5P		Sternoptychidae	Sternoptychidae 4	Polyipnus	sp	Sternoptychidae_GBMIN12507817_Polyipnus_sp__CD2016_COI5P_KU756227	Polyipnus sp.	Polyipnus sp	not	Not identified to species level	FAILED QC
1792	COI5P		Sternoptychidae	Sternoptychidae 4	Polyipnus	ruggeri	Sternoptychidae_FOAN141212_Polyipnus_ruggeri_COI5P	Polyipnus sp.	Polyipnus ruggeri		ID cannot be determined	FAILED QC
1793	COI5P		Sternoptychidae	Sternoptychidae 4	Polyipnus	-	Sternoptychidae_FOAQ17221_Polyipnus_COI5P	Polyipnus sp.	Polyipnus -	not	Not identified to species level	FAILED QC
1794	COI5P		Sternoptychidae	Sternoptychidae 4	Polyipnus	indicus	Sternoptychidae_DSFSE34108_Polyipnus_indicus_COI5P_JF494209	Polyipnus indicus/polli	Polyipnus indicus		no	PASSED QC
1795	COI5P		Sternoptychidae	Sternoptychidae 4	Polyipnus	indicus	Sternoptychidae_DSFSG59111_Polyipnus_indicus_COI5P_JN312381	Polyipnus indicus/polli	Polyipnus indicus		no	PASSED QC
1796	COI5P		Sternoptychidae	Sternoptychidae 4	Polyipnus	indicus	Sternoptychidae_DSFSG65911_Polyipnus_indicus_COI5P_JN312382	Polyipnus indicus/polli	Polyipnus indicus		no	PASSED QC
1797	COI5P		Sternoptychidae	Sternoptychidae 4	Polyipnus	polli	Sternoptychidae_DSFSF31109_Polyipnus_polli_COI5P_JF494210	Polyipnus indicus/polli	Polyipnus polli		no	PASSED QC
1798	COI5P		Sternoptychidae	Sternoptychidae 4	Polyipnus	polli	Sternoptychidae_DSFSF31009_Polyipnus_polli_COI5P_JF494212	Polyipnus indicus/polli	Polyipnus polli		no	PASSED QC
1799	COI5P		Sternoptychidae	Sternoptychidae 4	Polyipnus	indicus	Sternoptychidae_DSFSE34008_Polyipnus_indicus_COI5P_JF494208	Polyipnus indicus/polli	Polyipnus indicus		no	PASSED QC
1800	COI5P		Sternoptychidae	Sternoptychidae 4	Polyipnus	polli	Sternoptychidae_DSFSF30909_Polyipnus_polli_COI5P_JF494211	Polyipnus indicus/polli	Polyipnus polli		no	PASSED QC
1801	COI5P		Sternoptychidae	Sternoptychidae 4	Polyipnus	indicus	Sternoptychidae_DSFSG50811_Polyipnus_indicus_COI5P_JN312380	Polyipnus indicus/polli	Polyipnus indicus		no	PASSED QC
1802	COI5P		Sternoptychidae	Sternoptychidae 4	Polyipnus	stereope	Sternoptychidae_ZOSKT26816_Polyipnus_stereope_COI5P_KU943034	Polyipnus stereope	Polyipnus stereope		no	PASSED QC
1803	COI5P		Sternoptychidae	Sternoptychidae 4	Polyipnus	stereope	Sternoptychidae_ANGBF4555819_Polyipnus_stereope_COI5P_KC442066	Polyipnus stereope	Polyipnus stereope		no	PASSED QC
1804	COI5P		Sternoptychidae	Sternoptychidae 4	Polyipnus	tridentifer	Sternoptychidae_FOAQ17121_Polyipnus_tridentifer_COI5P	Polyipnus tridentifer	Polyipnus tridentifer		no	PASSED QC
1805	COI5P		Sternoptychidae	Sternoptychidae 4	Polyipnus	tridentifer	Sternoptychidae_FOAQ19021_Polyipnus_tridentifer_COI5P	Polyipnus tridentifer	Polyipnus tridentifer		no	PASSED QC
1806	COI5P		Sternoptychidae	Sternoptychidae 4	Polyipnus	tridentifer	Sternoptychidae_FOAP27917_Polyipnus_tridentifer_COI5P	Polyipnus tridentifer	Polyipnus tridentifer		no	PASSED QC
1807	COI5P		Sternoptychidae	Sternoptychidae 4	Polyipnus	soelae	Sternoptychidae_FOAO234720_Polyipnus_soelae_COI5P	Polyipnus tridentifer	Polyipnus soelae		mis ID	FAILED QC
1808	COI5P		Sternoptychidae	Sternoptychidae 4	Polyipnus	tridentifer	Sternoptychidae_FOAN19411_Polyipnus_tridentifer_COI5P_JN312417	Polyipnus tridentifer	Polyipnus tridentifer		no	PASSED QC
1809	COI5P		Sternoptychidae	Sternoptychidae 4	Polyipnus	soelae	Sternoptychidae_FOAO227520_Polyipnus_soelae_COI5P	Polyipnus tridentifer	Polyipnus soelae		mis ID	FAILED QC
1810	COI5P		Sternoptychidae	Sternoptychidae 4	Polyipnus	tridentifer	Sternoptychidae_FOAN19511_Polyipnus_tridentifer_COI5P_JN312418	Polyipnus tridentifer	Polyipnus tridentifer		no	PASSED QC
1811	COI5P		Sternoptychidae	Sternoptychidae 4	Polyipnus	tridentifer	Sternoptychidae_FOAQ17321_Polyipnus_tridentifer_COI5P	Polyipnus tridentifer	Polyipnus tridentifer		no	PASSED QC
1812	COI5P		Sternoptychidae	Sternoptychidae 4	Polyipnus	elongatus	Sternoptychidae_FOAN06911_Polyipnus_elongatus_COI5P_JN312415	Polyipnus tridentifer	Polyipnus elongatus		mis ID	FAILED QC
1813	COI5P		Sternoptychidae	Sternoptychidae 4	Polyipnus	elongatus	Sternoptychidae_FOAN07011_Polyipnus_elongatus_COI5P_JN312416	Polyipnus tridentifer	Polyipnus elongatus		mis ID	FAILED QC
1814	COI5P		Sternoptychidae	Sternoptychidae 4	Polyipnus	tridentifer	Sternoptychidae_FOAN19611_Polyipnus_tridentifer_COI5P_JN312419	Polyipnus tridentifer	Polyipnus tridentifer		no	PASSED QC
1815	COI5P		Stomiidae	Sternoptychidae 4	Bathophilus	brevis	Stomiidae_Melanostomiinae_ANGBF4558319_Bathophilus_brevis_COI5P_JN571110	Maurolicus sp.	Bathophilus brevis		ID cannot be determined	FAILED QC
1816	COI5P		Sternoptychidae	Sternoptychidae 4	Maurolicus	sp	Sternoptychidae_GBMND2849221_Maurolicus_sp__1380_MASP_COI5P_MT132176	Maurolicus sp.	Maurolicus sp	not	Not identified to species level	FAILED QC
1817	COI5P		Sternoptychidae	Sternoptychidae 4	Maurolicus	sp	Sternoptychidae_GBMND2849421_Maurolicus_sp__Fr_Polyn_04_COI5P_MT132195	Maurolicus sp.	Maurolicus sp	not	Not identified to species level	FAILED QC
1818	COI5P		Sternoptychidae	Sternoptychidae 4	Maurolicus	sp	Sternoptychidae_GBMND2849321_Maurolicus_sp__Fr_Polyn_01_COI5P_MT132194	Maurolicus sp.	Maurolicus sp	not	Not identified to species level	FAILED QC
1819	COI5P		Sternoptychidae	Sternoptychidae 4	Maurolicus	mucronatus	Sternoptychidae_GBMND2843921_Maurolicus_mucronatus_COI5P_MT132324	Maurolicus mucronatus	Maurolicus mucronatus		no	PASSED QC
1820	COI5P		Sternoptychidae	Sternoptychidae 4	Maurolicus	mucronatus	Sternoptychidae_GBMND2843821_Maurolicus_mucronatus_COI5P_MT132323	Maurolicus mucronatus	Maurolicus mucronatus		no	PASSED QC
1821	COI5P		Sternoptychidae	Sternoptychidae 4	Maurolicus	mucronatus	Sternoptychidae_GBMND2844021_Maurolicus_mucronatus_COI5P_MT132325	Maurolicus mucronatus	Maurolicus mucronatus		no	PASSED QC
1822	COI5P		Sternoptychidae	Sternoptychidae 4	Maurolicus	mucronatus	Sternoptychidae_GBMND2844221_Maurolicus_mucronatus_COI5P_MT132327	Maurolicus mucronatus	Maurolicus mucronatus		no	PASSED QC
1823	COI5P		Sternoptychidae	Sternoptychidae 4	Maurolicus	mucronatus	Sternoptychidae_GBMND2844121_Maurolicus_mucronatus_COI5P_MT132326	Maurolicus mucronatus	Maurolicus mucronatus		no	PASSED QC
1824	COI5P		Sternoptychidae	Sternoptychidae 4	Maurolicus	mucronatus	Sternoptychidae_GBMND2843721_Maurolicus_mucronatus_COI5P_MT132322	Maurolicus mucronatus	Maurolicus mucronatus		no	PASSED QC
1825	COI5P		Sternoptychidae	Sternoptychidae 4	Maurolicus	mucronatus	Sternoptychidae_GBMND2844321_Maurolicus_mucronatus_COI5P_MT132328	Maurolicus mucronatus	Maurolicus mucronatus		no	PASSED QC
1826	COI5P		Sternoptychidae	Sternoptychidae 4	Maurolicus	mucronatus	Sternoptychidae_GBMND2844421_Maurolicus_mucronatus_COI5P_MT132329	Maurolicus mucronatus	Maurolicus mucronatus		no	PASSED QC
1827	COI5P		Sternoptychidae	Sternoptychidae 4	Polyipnus	clarus	Sternoptychidae_DPND113715_Polyipnus_clarus_COI5P_MF041142	Polyipnus clarus/asteroides/polli	Polyipnus clarus		no	PASSED QC
1828	COI5P		Sternoptychidae	Sternoptychidae 4	Polyipnus	-	Sternoptychidae_DPND212616_Polyipnus_COI5P	Polyipnus clarus/asteroides/polli	Polyipnus -	not	Not identified to species level	FAILED QC
1829	COI5P		Sternoptychidae	Sternoptychidae 4	Polyipnus	-	Sternoptychidae_DPND318017_Polyipnus_COI5P_MH777719	Polyipnus clarus/asteroides/polli	Polyipnus -	not	Not identified to species level	FAILED QC
1830	COI5P		Sternoptychidae	Sternoptychidae 4	Polyipnus	clarus	Sternoptychidae_DPND94215_Polyipnus_clarus_COI5P_MF041424	Polyipnus clarus/asteroides/polli	Polyipnus clarus		no	PASSED QC
1831	COI5P		Sternoptychidae	Sternoptychidae 4	Polyipnus	asteroides	Sternoptychidae_SCFAC32206_Polyipnus_asteroides_COI5P	Polyipnus clarus/asteroides/polli	Polyipnus asteroides		no	PASSED QC
1832	COI5P		Sternoptychidae	Sternoptychidae 4	Polyipnus	clarus	Sternoptychidae_SCAFB113809_Polyipnus_clarus_COI5P_KY033732	Polyipnus clarus/asteroides/polli	Polyipnus clarus		no	PASSED QC
1833	COI5P		Sternoptychidae	Sternoptychidae 4	Polyipnus	clarus	Sternoptychidae_GBGCA35810_Polyipnus_clarus_COI5P_FJ918932	Polyipnus clarus/asteroides/polli	Polyipnus clarus		no	PASSED QC
1834	COI5P		Sternoptychidae	Sternoptychidae 4	Polyipnus	clarus	Sternoptychidae_SCFAD05809_Polyipnus_clarus_COI5P_KY033731	Polyipnus clarus/asteroides/polli	Polyipnus clarus		no	PASSED QC
1835	COI5P		Sternoptychidae	Sternoptychidae 4	Polyipnus	clarus	Sternoptychidae_GBMIN13091717_Polyipnus_clarus_COI5P_KX098555	Polyipnus clarus/asteroides/polli	Polyipnus clarus		no	PASSED QC
1836	COI5P		Sternoptychidae	Sternoptychidae 4	Polyipnus	polli	Sternoptychidae_GBMND6909021_Polyipnus_polli_COI5P_LC507093	Polyipnus clarus/asteroides/polli	Polyipnus polli		no	PASSED QC
1837	COI5P		Sternoptychidae	Sternoptychidae 4	Polyipnus	polli	Sternoptychidae_GLF33619_Polyipnus_polli_COI5P	Polyipnus clarus/asteroides/polli	Polyipnus polli		no	PASSED QC
1838	COI5P		Sternoptychidae	Sternoptychidae 4	Polyipnus	polli	Sternoptychidae_GBMND6908921_Polyipnus_polli_COI5P_LC507092	Polyipnus clarus/asteroides/polli	Polyipnus polli		no	PASSED QC
1839	COI5P		Sternoptychidae	Sternoptychidae 4	Polyipnus	polli	Sternoptychidae_GLF04014_Polyipnus_polli_COI5P	Polyipnus clarus/asteroides/polli	Polyipnus polli		no	PASSED QC
1840	COI5P		Phosichthyidae	Sternoptychidae 4	Vinciguerria	poweriae	Phosichthyidae_UKFBI21008_Vinciguerria_poweriae_COI5P	Polyipnus clarus/asteroides/polli	Vinciguerria poweriae		mis ID	FAILED QC
1841	COI5P		Sternoptychidae	Sternoptychidae 4	Polyipnus	clarus	Sternoptychidae_DPND105215_Polyipnus_clarus_COI5P_MF041047	Polyipnus clarus/asteroides/polli	Polyipnus clarus		no	PASSED QC
1842	COI5P		Sternoptychidae	Sternoptychidae 4	Polyipnus	clarus	Sternoptychidae_DPND70415_Polyipnus_clarus_COI5P_MF040998	Polyipnus clarus/asteroides/polli	Polyipnus clarus		no	PASSED QC
1843	COI5P		Sternoptychidae	Sternoptychidae 4	Polyipnus	asteroides	Sternoptychidae_GLF15814_Polyipnus_asteroides_COI5P	Polyipnus clarus/asteroides/polli	Polyipnus asteroides		no	PASSED QC
1844	COI5P		Sternoptychidae	Sternoptychidae 4	Polyipnus	asteroides	Sternoptychidae_UKFBI19308_Polyipnus_asteroides_COI5P_KF930288	Polyipnus clarus/asteroides/polli	Polyipnus asteroides		no	PASSED QC
1845	COI5P		Sternoptychidae	Sternoptychidae 4	Polyipnus	asteroides	Sternoptychidae_GLF30516_Polyipnus_asteroides_COI5P	Polyipnus clarus/asteroides/polli	Polyipnus asteroides		no	PASSED QC
1846	COI5P		Sternoptychidae	Sternoptychidae 4	Polyipnus	polli	Sternoptychidae_MAECO51609_Polyipnus_polli_COI5P	Polyipnus clarus/asteroides/polli	Polyipnus polli		no	PASSED QC
1847	COI5P		Sternoptychidae	Sternoptychidae 4	Polyipnus	-	Sternoptychidae_DPND212516_Polyipnus_COI5P	Polyipnus clarus/asteroides/polli	Polyipnus -	not	Not identified to species level	FAILED QC
1848	COI5P		Sternoptychidae	Sternoptychidae 4	Polyipnus	asteroides	Sternoptychidae_GBMND6908821_Polyipnus_asteroides_COI5P_LC507086	Polyipnus clarus/asteroides/polli	Polyipnus asteroides		no	PASSED QC
1849	COI5P		Sternoptychidae	Sternoptychidae 4	Polyipnus	clarus	Sternoptychidae_DPND98715_Polyipnus_clarus_COI5P_MF041045	Polyipnus clarus/asteroides/polli	Polyipnus clarus		no	PASSED QC
1850	COI5P		Sternoptychidae	Sternoptychidae 4	Polyipnus	asteroides	Sternoptychidae_GBMND6908721_Polyipnus_asteroides_COI5P_LC507084	Polyipnus clarus/asteroides/polli	Polyipnus asteroides		no	PASSED QC
1851	COI5P		Sternoptychidae	Sternoptychidae 4	Polyipnus	clarus	Sternoptychidae_DPND78915_Polyipnus_clarus_COI5P_MF041172	Polyipnus clarus/asteroides/polli	Polyipnus clarus		no	PASSED QC
1852	COI5P		Sternoptychidae	Sternoptychidae 4	Polyipnus	clarus	Sternoptychidae_DPND94115_Polyipnus_clarus_COI5P_MF041616	Polyipnus clarus/asteroides/polli	Polyipnus clarus		no	PASSED QC
1853	COI5P		Sternoptychidae	Sternoptychidae 4	Polyipnus	clarus	Sternoptychidae_SCAFB126509_Polyipnus_clarus_COI5P_KY033733	Polyipnus clarus/asteroides/polli	Polyipnus clarus		no	PASSED QC
1854	COI5P		Sternoptychidae	Sternoptychidae 4	Polyipnus	clarus	Sternoptychidae_DPND73315_Polyipnus_clarus_COI5P_MF041566	Polyipnus clarus/asteroides/polli	Polyipnus clarus		no	PASSED QC
1855	COI5P		Sternoptychidae	Sternoptychidae 4	Polyipnus	clarus	Sternoptychidae_DPND73215_Polyipnus_clarus_COI5P_MF040987	Polyipnus clarus/asteroides/polli	Polyipnus clarus		no	PASSED QC
1856	COI5P		Sternoptychidae	Sternoptychidae 4	Polyipnus	clarus	Sternoptychidae_DPND80315_Polyipnus_clarus_COI5P_MF041433	Polyipnus clarus/asteroides/polli	Polyipnus clarus		no	PASSED QC
1857	COI5P		Gonostomatidae	Gonostomatidae 4	Triplophos	hemingi	Gonostomatidae_ANGBF855012_Triplophos_hemingi_COI5P_GQ860354	Triplophos hemingi	Triplophos hemingi		no	PASSED QC
1858	COI5P		Gonostomatidae	Gonostomatidae 4	Triplophos	hemingi	Gonostomatidae_FTWS02009_Triplophos_hemingi_COI5P	Triplophos hemingi	Triplophos hemingi		no	PASSED QC
1859	COI5P		Gonostomatidae	Gonostomatidae 4	Triplophos	hemingi	Gonostomatidae_GBGCA950115_Triplophos_hemingi_COI5P_KJ190038	Triplophos hemingi	Triplophos hemingi		no	PASSED QC
1860	COI5P		Gonostomatidae	Gonostomatidae 4	Triplophos	hemingi	Gonostomatidae_ZOSKT195016_Triplophos_hemingi_COI5P_KU943031	Triplophos hemingi	Triplophos hemingi		no	PASSED QC
1861	COI5P		Sternoptychidae	Sternoptychidae 5	Danaphos	oculatus	Sternoptychidae_ANGBF123212_Danaphos_oculatus_COI5P_HQ010057	Danaphos oculatus	Danaphos oculatus		no	PASSED QC
1862	COI5P		Sternoptychidae	Sternoptychidae 5	Valenciennellus	sp	Sternoptychidae_GBMND6905121_Valenciennellus_sp__CBM	Valenciennellus tripunctulatus	Valenciennellus sp	not	Not identified to species level	FAILED QC
1863	COI5P		Sternoptychidae	Sternoptychidae 5	Valenciennellus	-	Sternoptychidae_NPF00319_Valenciennellus_COI5P	Valenciennellus tripunctulatus	Valenciennellus -	not	Not identified to species level	FAILED QC
1864	COI5P		Sternoptychidae	Sternoptychidae 5	Valenciennellus	-	Sternoptychidae_NPF00219_Valenciennellus_COI5P	Valenciennellus tripunctulatus	Valenciennellus -	not	Not identified to species level	FAILED QC
1865	COI5P		Sternoptychidae	Sternoptychidae 5	Valenciennellus	sp	Sternoptychidae_GBMND6905021_Valenciennellus_sp__CBM	Valenciennellus tripunctulatus	Valenciennellus sp	not	Not identified to species level	FAILED QC
1866	COI5P		Sternoptychidae	Sternoptychidae 5	Valenciennellus	tripunctulatus	Sternoptychidae_ANGBF4555319_Valenciennellus_tripunctulatus_COI5P_JN593381	Valenciennellus tripunctulatus	Valenciennellus tripunctulatus		no	PASSED QC
1867	COI5P		Sternoptychidae	Sternoptychidae 5	Valenciennellus	sp	Sternoptychidae_ANGBF4555219_Valenciennellus_sp__SepS2054_COI5P_MF415029	Valenciennellus tripunctulatus	Valenciennellus sp	not	Not identified to species level	FAILED QC
1868	COI5P		Sternoptychidae	Sternoptychidae 5	Valenciennellus	sp	Sternoptychidae_GBMND6905221_Valenciennellus_sp__CBM	Valenciennellus tripunctulatus	Valenciennellus sp	not	Not identified to species level	FAILED QC
1869	COI5P		Sternoptychidae	Sternoptychidae 5	Valenciennellus	-	Sternoptychidae_NPF00119_Valenciennellus_COI5P	Valenciennellus tripunctulatus	Valenciennellus -	not	Not identified to species level	FAILED QC
1870	COI5P		Sternoptychidae	Sternoptychidae 5	Valenciennellus	tripunctulatus	Sternoptychidae_SEAMT02411_Valenciennellus_tripunctulatus_COI5P	Valenciennellus tripunctulatus	Valenciennellus tripunctulatus		no	PASSED QC
1871	COI5P		Sternoptychidae	Sternoptychidae 5	Valenciennellus	tripunctulatus	Sternoptychidae_DSSAF75911_Valenciennellus_tripunctulatus_COI5P	Valenciennellus tripunctulatus	Valenciennellus tripunctulatus		no	PASSED QC
1872	COI5P		Sternoptychidae	Sternoptychidae 5	Valenciennellus	tripunctulatus	Sternoptychidae_DPND235816_Valenciennellus_tripunctulatus_COI5P_MT323660	Valenciennellus tripunctulatus	Valenciennellus tripunctulatus		no	PASSED QC
1873	COI5P		Sternoptychidae	Sternoptychidae 5	Valenciennellus	tripunctulatus	Sternoptychidae_DSSAF75811_Valenciennellus_tripunctulatus_COI5P_JN312021	Valenciennellus tripunctulatus	Valenciennellus tripunctulatus		no	PASSED QC
1874	COI5P		Sternoptychidae	Sternoptychidae 5	Valenciennellus	tripunctulatus	Sternoptychidae_DSSAF75711_Valenciennellus_tripunctulatus_COI5P	Valenciennellus tripunctulatus	Valenciennellus tripunctulatus		no	PASSED QC
1875	COI5P		Sternoptychidae	Sternoptychidae 5	Valenciennellus	tripunctulatus	Sternoptychidae_DSSAF76011_Valenciennellus_tripunctulatus_COI5P_JN312022	Valenciennellus tripunctulatus	Valenciennellus tripunctulatus		no	PASSED QC
1876	COI5P		Sternoptychidae	Sternoptychidae 5	Valenciennellus	tripunctulatus	Sternoptychidae_MFLVI47210_Valenciennellus_tripunctulatus_COI5P_HQ573605SUPPRESSED	Valenciennellus tripunctulatus	Valenciennellus tripunctulatus		no	PASSED QC
1877	COI5P		Sternoptychidae	Sternoptychidae 5	Valenciennellus	tripunctulatus	Sternoptychidae_DSSAF75311_Valenciennellus_tripunctulatus_COI5P	Valenciennellus tripunctulatus	Valenciennellus tripunctulatus		no	PASSED QC
1878	COI5P		Sternoptychidae	Sternoptychidae 5	Valenciennellus	tripunctulatus	Sternoptychidae_ANGBF857012_Valenciennellus_tripunctulatus_COI5P_GQ860363	Valenciennellus tripunctulatus	Valenciennellus tripunctulatus		no	PASSED QC
1879	COI5P		Sternoptychidae	Sternoptychidae 5	Valenciennellus	tripunctulatus	Sternoptychidae_DPND82215_Valenciennellus_tripunctulatus_COI5P_MF041491	Valenciennellus tripunctulatus	Valenciennellus tripunctulatus		no	PASSED QC
1880	COI5P		Sternoptychidae	Sternoptychidae 5	Valenciennellus	tripunctulatus	Sternoptychidae_DPND86215_Valenciennellus_tripunctulatus_COI5P_MF041706	Valenciennellus tripunctulatus	Valenciennellus tripunctulatus		no	PASSED QC
1881	COI5P		Sternoptychidae	Sternoptychidae 5	Valenciennellus	tripunctulatus	Sternoptychidae_UKFBI49708_Valenciennellus_tripunctulatus_COI5P_KF930531	Valenciennellus tripunctulatus	Valenciennellus tripunctulatus		no	PASSED QC
1882	COI5P		Sternoptychidae	Sternoptychidae 5	Valenciennellus	tripunctulatus	Sternoptychidae_DPND82015_Valenciennellus_tripunctulatus_COI5P_MF041267	Valenciennellus tripunctulatus	Valenciennellus tripunctulatus		no	PASSED QC
1883	COI5P		Sternoptychidae	Sternoptychidae 5	Valenciennellus	tripunctulatus	Sternoptychidae_DPND82515_Valenciennellus_tripunctulatus_COI5P_MF041615	Valenciennellus tripunctulatus	Valenciennellus tripunctulatus		no	PASSED QC
1884	COI5P		Sternoptychidae	Sternoptychidae 5	Valenciennellus	tripunctulatus	Sternoptychidae_DPND86015_Valenciennellus_tripunctulatus_COI5P_MF041650	Valenciennellus tripunctulatus	Valenciennellus tripunctulatus		no	PASSED QC
1885	COI5P		Sternoptychidae	Sternoptychidae 5	Valenciennellus	tripunctulatus	Sternoptychidae_DPND86415_Valenciennellus_tripunctulatus_COI5P_MF041166	Valenciennellus tripunctulatus	Valenciennellus tripunctulatus		no	PASSED QC
1886	COI5P		Sternoptychidae	Sternoptychidae 5	Valenciennellus	tripunctulatus	Sternoptychidae_DSSAF75611_Valenciennellus_tripunctulatus_COI5P_JN312020	Valenciennellus tripunctulatus	Valenciennellus tripunctulatus		no	PASSED QC
1887	COI5P		Sternoptychidae	Sternoptychidae 5	Valenciennellus	tripunctulatus	Sternoptychidae_DPND82115_Valenciennellus_tripunctulatus_COI5P_MF041237	Valenciennellus tripunctulatus	Valenciennellus tripunctulatus		no	PASSED QC
1888	COI5P		Sternoptychidae	Sternoptychidae 5	Valenciennellus	tripunctulatus	Sternoptychidae_DSSAF75111_Valenciennellus_tripunctulatus_COI5P	Valenciennellus tripunctulatus	Valenciennellus tripunctulatus		no	PASSED QC
1889	COI5P		Sternoptychidae	Sternoptychidae 5	Valenciennellus	tripunctulatus	Sternoptychidae_DPND81015_Valenciennellus_tripunctulatus_COI5P_MF041326	Valenciennellus tripunctulatus	Valenciennellus tripunctulatus		no	PASSED QC
1890	COI5P		Sternoptychidae	Sternoptychidae 5	Valenciennellus	tripunctulatus	Sternoptychidae_DPND86115_Valenciennellus_tripunctulatus_COI5P_MF041122	Valenciennellus tripunctulatus	Valenciennellus tripunctulatus		no	PASSED QC
1891	COI5P		Sternoptychidae	Sternoptychidae 5	Valenciennellus	tripunctulatus	Sternoptychidae_DSSAF75511_Valenciennellus_tripunctulatus_COI5P_JN312019	Valenciennellus tripunctulatus	Valenciennellus tripunctulatus		no	PASSED QC
1892	COI5P		Sternoptychidae	Sternoptychidae 5	Valenciennellus	tripunctulatus	Sternoptychidae_DSSAF75211_Valenciennellus_tripunctulatus_COI5P_JN312018	Valenciennellus tripunctulatus	Valenciennellus tripunctulatus		no	PASSED QC
1893	COI5P		Sternoptychidae	Sternoptychidae 5	Valenciennellus	tripunctulatus	Sternoptychidae_DSSAF75411_Valenciennellus_tripunctulatus_COI5P	Valenciennellus tripunctulatus	Valenciennellus tripunctulatus		no	PASSED QC
1894	COI5P		Sternoptychidae	Sternoptychidae 5	Valenciennellus	tripunctulatus	Sternoptychidae_MFLVI44610_Valenciennellus_tripunctulatus_COI5P_HQ573580SUPPRESSED	Valenciennellus tripunctulatus	Valenciennellus tripunctulatus		no	PASSED QC
1895	COI5P		Sternoptychidae	Sternoptychidae 5	Valenciennellus	tripunctulatus	Sternoptychidae_SCAFB126809_Valenciennellus_tripunctulatus_COI5P_KY033777	Valenciennellus tripunctulatus	Valenciennellus tripunctulatus		no	PASSED QC
1896	COI5P		Sternoptychidae	Sternoptychidae 5	Valenciennellus	tripunctulatus	Sternoptychidae_DPND236316_Valenciennellus_tripunctulatus_COI5P_MT323712	Valenciennellus tripunctulatus	Valenciennellus tripunctulatus		no	PASSED QC
1897	COI5P		Sternoptychidae	Sternoptychidae 5	Valenciennellus	tripunctulatus	Sternoptychidae_MFLE32313_Valenciennellus_tripunctulatus_COI5P	Valenciennellus tripunctulatus	Valenciennellus tripunctulatus		no	PASSED QC
1898	COI5P		Sternoptychidae	Sternoptychidae 5	Valenciennellus	tripunctulatus	Sternoptychidae_DPND86315_Valenciennellus_tripunctulatus_COI5P_MF041563	Valenciennellus tripunctulatus	Valenciennellus tripunctulatus		no	PASSED QC
1899	COI5P		Sternoptychidae	Sternoptychidae 5	Argyropelecus	olfersii	Sternoptychidae_MAECO01906_Argyropelecus_olfersii_COI5P_EU148089	Argyropelecus sp. 2	Argyropelecus olfersii		ID cannot be determined	FAILED QC
1900	COI5P		Sternoptychidae	Sternoptychidae 5	Argyropelecus	olfersii	Sternoptychidae_DTNHM583523_Argyropelecus_olfersii_COI5P	Argyropelecus sp. 2	Argyropelecus olfersii		ID cannot be determined	FAILED QC
1901	COI5P		Sternoptychidae	Sternoptychidae 5	Argyropelecus	olfersii	Sternoptychidae_MAECO02006_Argyropelecus_olfersii_COI5P_EU148088	Argyropelecus sp. 2	Argyropelecus olfersii		ID cannot be determined	FAILED QC
1902	COI5P		Sternoptychidae	Sternoptychidae 5	Argyropelecus	olfersii	Sternoptychidae_MAECO01806_Argyropelecus_olfersii_COI5P_EU148090	Argyropelecus sp. 2	Argyropelecus olfersii		ID cannot be determined	FAILED QC
1903	COI5P		Sternoptychidae	Sternoptychidae 5	Argyropelecus	aculeatus	Sternoptychidae_MFC38208_Argyropelecus_aculeatus_COI5P_GU440231	Argyropelecus aculeatus 2	Argyropelecus aculeatus		no	PASSED QC
1904	COI5P		Sternoptychidae	Sternoptychidae 5	Argyropelecus	lychnus	Sternoptychidae_ANGBF123412_Argyropelecus_lychnus_COI5P_HQ010059	Argyropelecus aculeatus 2	Argyropelecus lychnus		mis ID	FAILED QC
1905	COI5P		Sternoptychidae	Sternoptychidae 5	Argyropelecus	lychnus	Sternoptychidae_GBGCA930015_Argyropelecus_lychnus_COI5P_KJ190034	Argyropelecus aculeatus 2	Argyropelecus lychnus		mis ID	FAILED QC
1906	COI5P		Sternoptychidae	Sternoptychidae 5	Argyropelecus	-	Sternoptychidae_FOAQ91722_Argyropelecus_COI5P	Argyropelecus aculeatus 2	Argyropelecus -	not	Not identified to species level	FAILED QC
1907	COI5P		Sternoptychidae	Sternoptychidae 5	Argyropelecus	aculeatus	Sternoptychidae_DSSAF71311_Argyropelecus_aculeatus_COI5P_JN312384	Argyropelecus aculeatus 2	Argyropelecus aculeatus		no	PASSED QC
1908	COI5P		Sternoptychidae	Sternoptychidae 5	Argyropelecus	aculeatus	Sternoptychidae_DSSAF71511_Argyropelecus_aculeatus_COI5P_JN312386	Argyropelecus aculeatus 2	Argyropelecus aculeatus		no	PASSED QC
1909	COI5P		Sternoptychidae	Sternoptychidae 5	Argyropelecus	aculeatus	Sternoptychidae_DSSAF71411_Argyropelecus_aculeatus_COI5P_JN312385	Argyropelecus aculeatus 2	Argyropelecus aculeatus		no	PASSED QC
1910	COI5P		Sternoptychidae	Sternoptychidae 5	Argyropelecus	olfersii	Sternoptychidae_DSSAF73511_Argyropelecus_olfersii_COI5P_JN312405	Argyropelecus aculeatus 2	Argyropelecus olfersii		mis ID	FAILED QC
1911	COI5P		Sternoptychidae	Sternoptychidae 5	Argyropelecus	aculeatus	Sternoptychidae_DSSAF71211_Argyropelecus_aculeatus_COI5P_JN312383	Argyropelecus aculeatus 2	Argyropelecus aculeatus		no	PASSED QC
1912	COI5P		Sternoptychidae	Sternoptychidae 5	Argyropelecus	sladeni	Sternoptychidae_FOAO228820_Argyropelecus_sladeni_COI5P	Argyropelecus sladeni	Argyropelecus sladeni		no	PASSED QC
1913	COI5P		Sternoptychidae	Sternoptychidae 5	Argyropelecus	-	Sternoptychidae_DPND225716_Argyropelecus_COI5P	Argyropelecus sladeni	Argyropelecus -	not	Not identified to species level	FAILED QC
1914	COI5P		Sternoptychidae	Sternoptychidae 5	Argyropelecus	hemigymnus	Sternoptychidae_DSSAF73011_Argyropelecus_hemigymnus_COI5P_JN312400	Argyropelecus sladeni	Argyropelecus hemigymnus		mis ID	FAILED QC
1915	COI5P		Sternoptychidae	Sternoptychidae 5	Argyropelecus	sladeni	Sternoptychidae_DPND219116_Argyropelecus_sladeni_COI5P_MG856826	Argyropelecus sladeni	Argyropelecus sladeni		no	PASSED QC
1916	COI5P		Sternoptychidae	Sternoptychidae 5	Argyropelecus	hemigymnus	Sternoptychidae_DSSAF72911_Argyropelecus_hemigymnus_COI5P_JN312399	Argyropelecus sladeni	Argyropelecus hemigymnus		mis ID	FAILED QC
1917	COI5P		Sternoptychidae	Sternoptychidae 5	Argyropelecus	affinis	Sternoptychidae_DPND218516_Argyropelecus_affinis_COI5P	Argyropelecus sladeni	Argyropelecus affinis		mis ID	FAILED QC
1918	COI5P		Sternoptychidae	Sternoptychidae 5	Argyropelecus	sladeni	Sternoptychidae_FOAO42315_Argyropelecus_sladeni_COI5P	Argyropelecus sladeni	Argyropelecus sladeni		no	PASSED QC
1919	COI5P		Sternoptychidae	Sternoptychidae 5	Argyropelecus	affinis	Sternoptychidae_DPND186316_Argyropelecus_affinis_COI5P	Argyropelecus sladeni	Argyropelecus affinis		mis ID	FAILED QC
1920	COI5P		Sternoptychidae	Sternoptychidae 5	Argyropelecus	sladeni	Sternoptychidae_DPND321117_Argyropelecus_sladeni_COI5P_MH777648	Argyropelecus sladeni	Argyropelecus sladeni		no	PASSED QC
1921	COI5P		Sternoptychidae	Sternoptychidae 5	Argyropelecus	sladeni	Sternoptychidae_DPND183716_Argyropelecus_sladeni_COI5P_MT323284	Argyropelecus sladeni	Argyropelecus sladeni		no	PASSED QC
1922	COI5P		Sternoptychidae	Sternoptychidae 5	Argyropelecus	sladeni	Sternoptychidae_DPND190216_Argyropelecus_sladeni_COI5P_MT323539	Argyropelecus sladeni	Argyropelecus sladeni		no	PASSED QC
1923	COI5P		Sternoptychidae	Sternoptychidae 5	Argyropelecus	sladeni	Sternoptychidae_DPND225216_Argyropelecus_sladeni_COI5P_MG856544	Argyropelecus sladeni	Argyropelecus sladeni		no	PASSED QC
1924	COI5P		Sternoptychidae	Sternoptychidae 5	Argyropelecus	gigas	Sternoptychidae_FNZA15707_Argyropelecus_gigas_COI5P	Argyropelecus gigas	Argyropelecus gigas		no	PASSED QC
1925	COI5P		Sternoptychidae	Sternoptychidae 5	Argyropelecus	gigas	Sternoptychidae_FOAO42215_Argyropelecus_gigas_COI5P	Argyropelecus gigas	Argyropelecus gigas		no	PASSED QC
1926	COI5P		Sternoptychidae	Sternoptychidae 5	Argyropelecus	gigas	Sternoptychidae_FOAK01510_Argyropelecus_gigas_COI5P	Argyropelecus gigas	Argyropelecus gigas		no	PASSED QC
1927	COI5P		Sternoptychidae	Sternoptychidae 5	Argyropelecus	gigas	Sternoptychidae_FOAK00610_Argyropelecus_gigas_COI5P_HQ563965	Argyropelecus gigas	Argyropelecus gigas		no	PASSED QC
1928	COI5P		Sternoptychidae	Sternoptychidae 5	Argyropelecus	gigas	Sternoptychidae_FNZ50006_Argyropelecus_gigas_COI5P	Argyropelecus gigas	Argyropelecus gigas		no	PASSED QC
1929	COI5P		Sternoptychidae	Sternoptychidae 5	Argyropelecus	gigas	Sternoptychidae_FNZC07709_Argyropelecus_gigas_COI5P	Argyropelecus gigas	Argyropelecus gigas		no	PASSED QC
1930	COI5P		Sternoptychidae	Sternoptychidae 5	Argyropelecus	gigas	Sternoptychidae_FNZC08109_Argyropelecus_gigas_COI5P	Argyropelecus gigas	Argyropelecus gigas		no	PASSED QC
1931	COI5P		Sternoptychidae	Sternoptychidae 5	Argyropelecus	gigas	Sternoptychidae_FOAK00810_Argyropelecus_gigas_COI5P_HQ563967	Argyropelecus gigas	Argyropelecus gigas		no	PASSED QC
1932	COI5P		Sternoptychidae	Sternoptychidae 5	Argyropelecus	gigas	Sternoptychidae_FNZ35306_Argyropelecus_gigas_COI5P	Argyropelecus gigas	Argyropelecus gigas		no	PASSED QC
1933	COI5P		Sternoptychidae	Sternoptychidae 5	Argyropelecus	gigas	Sternoptychidae_FNZC71610_Argyropelecus_gigas_COI5P_JN312414	Argyropelecus gigas	Argyropelecus gigas		no	PASSED QC
1934	COI5P		Sternoptychidae	Sternoptychidae 5	Argyropelecus	gigas	Sternoptychidae_FOAQ22921_Argyropelecus_gigas_COI5P	Argyropelecus gigas	Argyropelecus gigas		no	PASSED QC
1935	COI5P		Sternoptychidae	Sternoptychidae 5	Argyropelecus	gigas	Sternoptychidae_FOAQ46521_Argyropelecus_gigas_COI5P	Argyropelecus gigas	Argyropelecus gigas		no	PASSED QC
1936	COI5P		Sternoptychidae	Sternoptychidae 5	Argyropelecus	gigas	Sternoptychidae_GBMNB917420_Argyropelecus_gigas_COI5P_MN123271	Argyropelecus gigas	Argyropelecus gigas		no	PASSED QC
1937	COI5P		Sternoptychidae	Sternoptychidae 5	Argyropelecus	gigas	Sternoptychidae_SEAMT01911_Argyropelecus_gigas_COI5P	Argyropelecus gigas	Argyropelecus gigas		no	PASSED QC
1938	COI5P		Sternoptychidae	Sternoptychidae 5	Argyropelecus	gigas	Sternoptychidae_FOAQ22821_Argyropelecus_gigas_COI5P	Argyropelecus gigas	Argyropelecus gigas		no	PASSED QC
1939	COI5P		Sternoptychidae	Sternoptychidae 5	Argyropelecus	gigas	Sternoptychidae_FOAQ45721_Argyropelecus_gigas_COI5P	Argyropelecus gigas	Argyropelecus gigas		no	PASSED QC
1940	COI5P		Sternoptychidae	Sternoptychidae 5	Argyropelecus	gigas	Sternoptychidae_FOAQ45821_Argyropelecus_gigas_COI5P	Argyropelecus gigas	Argyropelecus gigas		no	PASSED QC
1941	COI5P		Sternoptychidae	Sternoptychidae 5	Argyropelecus	gigas	Sternoptychidae_DPND113915_Argyropelecus_gigas_COI5P_MF041364	Argyropelecus gigas	Argyropelecus gigas		no	PASSED QC
1942	COI5P		Sternoptychidae	Sternoptychidae 5	Argyropelecus	gigas	Sternoptychidae_SCAFB123309_Argyropelecus_gigas_COI5P_KY033555	Argyropelecus gigas	Argyropelecus gigas		no	PASSED QC
1943	COI5P		Sternoptychidae	Sternoptychidae 5	Argyropelecus	sp	Sternoptychidae_CMNAF03606_Argyropelecus_sp__COI5P	Argyropelecus gigas	Argyropelecus sp	not	Not identified to species level	FAILED QC
1944	COI5P		Sternoptychidae	Sternoptychidae 5	Argyropelecus	gigas	Sternoptychidae_DPND187216_Argyropelecus_gigas_COI5P_MT323700	Argyropelecus gigas	Argyropelecus gigas		no	PASSED QC
1945	COI5P		Sternoptychidae	Sternoptychidae 5	Argyropelecus	gigas	Sternoptychidae_FOAQ88922_Argyropelecus_gigas_COI5P	Argyropelecus gigas	Argyropelecus gigas		no	PASSED QC
1946	COI5P		Sternoptychidae	Sternoptychidae 5	Argyropelecus	gigas	Sternoptychidae_SAIAC14709_Argyropelecus_gigas_COI5P	Argyropelecus gigas	Argyropelecus gigas		no	PASSED QC
1947	COI5P		Sternoptychidae	Sternoptychidae 5	Argyropelecus	gigas	Sternoptychidae_DPND216716_Argyropelecus_gigas_COI5P_MG856772	Argyropelecus gigas	Argyropelecus gigas		no	PASSED QC
1948	COI5P		Sternoptychidae	Sternoptychidae 5	Argyropelecus	gigas	Sternoptychidae_DPND321717_Argyropelecus_gigas_COI5P_MT323530	Argyropelecus gigas	Argyropelecus gigas		no	PASSED QC
1949	COI5P		Sternoptychidae	Sternoptychidae 5	Argyropelecus	gigas	Sternoptychidae_DPND64915_Argyropelecus_gigas_COI5P_MF041329	Argyropelecus gigas	Argyropelecus gigas		no	PASSED QC
1950	COI5P		Sternoptychidae	Sternoptychidae 5	Argyropelecus	gigas	Sternoptychidae_DPND194816_Argyropelecus_gigas_COI5P_MG856721	Argyropelecus gigas	Argyropelecus gigas		no	PASSED QC
1951	COI5P		Sternoptychidae	Sternoptychidae 5	Argyropelecus	gigas	Sternoptychidae_DPND203716_Argyropelecus_gigas_COI5P_MG856656	Argyropelecus gigas	Argyropelecus gigas		no	PASSED QC
1952	COI5P		Sternoptychidae	Sternoptychidae 5	Argyropelecus	gigas	Sternoptychidae_ANGBF856912_Argyropelecus_gigas_COI5P_GQ860365	Argyropelecus gigas	Argyropelecus gigas		no	PASSED QC
1953	COI5P		Sternoptychidae	Sternoptychidae 5	Argyropelecus	gigas	Sternoptychidae_DPND104615_Argyropelecus_gigas_COI5P_MF041654	Argyropelecus gigas	Argyropelecus gigas		no	PASSED QC
1954	COI5P		Sternoptychidae	Sternoptychidae 5	Argyropelecus	gigas	Sternoptychidae_DPND81315_Argyropelecus_gigas_COI5P_MF041119	Argyropelecus gigas	Argyropelecus gigas		no	PASSED QC
1955	COI5P		Sternoptychidae	Sternoptychidae 5	Argyropelecus	gigas	Sternoptychidae_MAECO38409_Argyropelecus_gigas_COI5P	Argyropelecus gigas	Argyropelecus gigas		no	PASSED QC
1956	COI5P		Sternoptychidae	Sternoptychidae 5	Argyropelecus	gigas	Sternoptychidae_DPND317417_Argyropelecus_gigas_COI5P_MT323368	Argyropelecus gigas	Argyropelecus gigas		no	PASSED QC
1957	COI5P		Sternoptychidae	Sternoptychidae 5	Argyropelecus	gigas	Sternoptychidae_SCFAC78706_Argyropelecus_gigas_COI5P_KY033865	Argyropelecus gigas	Argyropelecus gigas		no	PASSED QC
1958	COI5P		Sternoptychidae	Sternoptychidae 5	Argyropelecus	gigas	Sternoptychidae_SCAFB85307_Argyropelecus_gigas_COI5P	Argyropelecus gigas	Argyropelecus gigas		no	PASSED QC
1959	COI5P		Sternoptychidae	Sternoptychidae 5	Argyropelecus	gigas	Sternoptychidae_DPND214916_Argyropelecus_gigas_COI5P_MG856552	Argyropelecus gigas	Argyropelecus gigas		no	PASSED QC
1960	COI5P		Sternoptychidae	Sternoptychidae 5	Argyropelecus	gigas	Sternoptychidae_DPND69815_Argyropelecus_gigas_COI5P_MF041675	Argyropelecus gigas	Argyropelecus gigas		no	PASSED QC
1961	COI5P		Sternoptychidae	Sternoptychidae 5	Argyropelecus	gigas	Sternoptychidae_DPND317817_Argyropelecus_gigas_COI5P_MT323452	Argyropelecus gigas	Argyropelecus gigas		no	PASSED QC
1962	COI5P		Sternoptychidae	Sternoptychidae 5	Argyropelecus	gigas	Sternoptychidae_DPND81215_Argyropelecus_gigas_COI5P_MF041254	Argyropelecus gigas	Argyropelecus gigas		no	PASSED QC
1963	COI5P		Sternoptychidae	Sternoptychidae 5	Argyropelecus	gigas	Sternoptychidae_DPND112315_Argyropelecus_gigas_COI5P_MF041679	Argyropelecus gigas	Argyropelecus gigas		no	PASSED QC
1964	COI5P		Sternoptychidae	Sternoptychidae 5	Argyropelecus	gigas	Sternoptychidae_DPND104515_Argyropelecus_gigas_COI5P_MF041655	Argyropelecus gigas	Argyropelecus gigas		no	PASSED QC
1965	COI5P		Sternoptychidae	Sternoptychidae 5	Argyropelecus	gigas	Sternoptychidae_DPND190116_Argyropelecus_gigas_COI5P	Argyropelecus gigas	Argyropelecus gigas		no	PASSED QC
1966	COI5P		Sternoptychidae	Sternoptychidae 5	Argyropelecus	gigas	Sternoptychidae_SCAFB112509_Argyropelecus_gigas_COI5P_KY033553	Argyropelecus gigas	Argyropelecus gigas		no	PASSED QC
1967	COI5P		Sternoptychidae	Sternoptychidae 5	Argyropelecus	gigas	Sternoptychidae_FNZA15907_Argyropelecus_gigas_COI5P	Argyropelecus gigas	Argyropelecus gigas		no	PASSED QC
1968	COI5P		Sternoptychidae	Sternoptychidae 5	Argyropelecus	gigas	Sternoptychidae_SCAFB111609_Argyropelecus_gigas_COI5P_KY033556	Argyropelecus gigas	Argyropelecus gigas		no	PASSED QC
1969	COI5P		Sternoptychidae	Sternoptychidae 5	Argyropelecus	hemigymnus	Sternoptychidae_DSSAF72811_Argyropelecus_hemigymnus_COI5P_JN312398	Argyropelecus gigas	Argyropelecus hemigymnus		mis ID	FAILED QC
1970	COI5P		Sternoptychidae	Sternoptychidae 5	Argyropelecus	sladeni	Sternoptychidae_DSSAF73711_Argyropelecus_sladeni_COI5P_JN312407	Argyropelecus gigas	Argyropelecus sladeni		mis ID	FAILED QC
1971	COI5P		Sternoptychidae	Sternoptychidae 5	Argyropelecus	olfersii	Sternoptychidae_DSSAF73611_Argyropelecus_olfersii_COI5P_JN312406	Argyropelecus gigas	Argyropelecus olfersii		mis ID	FAILED QC
1972	COI5P		Sternoptychidae	Sternoptychidae 5	Argyropelecus	gigas	Sternoptychidae_MAECO02106_Argyropelecus_gigas_COI5P_EU148084	Argyropelecus gigas	Argyropelecus gigas		no	PASSED QC
1973	COI5P		Sternoptychidae	Sternoptychidae 5	Argyropelecus	gigas	Sternoptychidae_SCAFB111709_Argyropelecus_gigas_COI5P_KY033554	Argyropelecus gigas	Argyropelecus gigas		no	PASSED QC
1974	COI5P		Gonostomatidae	Gonostomatidae 5	Sigmops	longipinnis	Gonostomatidae_ANGBF854712_Sigmops_longipinnis_COI5P_GQ860360	Sigmops longipinnis	Sigmops longipinnis		no	PASSED QC
1975	COI5P		Gonostomatidae	Gonostomatidae 5	Sigmops	longipinnis	Gonostomatidae_GBGCA950515_Sigmops_longipinnis_COI5P_KJ190032	Sigmops longipinnis	Sigmops longipinnis		no	PASSED QC
1976	COI5P		Gonostomatidae	Gonostomatidae 5	Sigmops	elongatus	Gonostomatidae_FOAG20008_Sigmops_elongatus_COI5P	Sigmops longipinnis	Sigmops elongatus		mis ID	FAILED QC
1977	COI5P		Gonostomatidae	Gonostomatidae 5	Sigmops	elongatus	Gonostomatidae_FOAQ90122_Sigmops_elongatus_COI5P	Sigmops cf. elongatus	Sigmops elongatus		no	PASSED QC
1978	EPLATE		Gonostomatidae	Gonostomatidae 5	Gonostoma	atlanticum	Gonostomatidae_Gonostoma_atlanticum_EPLATE_53_A10	Sigmops cf. elongatus	Gonostoma atlanticum		mis ID	FAILED QC*	yes	rename with uncertainty (genus level is fine)	mis ID -- was this giving you all trouble???
1979	COI5P		Gonostomatidae	Gonostomatidae 5	Gonostoma	elongatum	Gonostomatidae_FNZC16609_Gonostoma_elongatum_COI5P_GU679452	Sigmops elongatus	Gonostoma elongatum		no	PASSED QC
1980	COI5P		Gonostomatidae	Gonostomatidae 5	Gonostoma	elongatum	Gonostomatidae_FNZC16809_Gonostoma_elongatum_COI5P_GU679454	Sigmops elongatus	Gonostoma elongatum		no	PASSED QC
1981	COI5P		Gonostomatidae	Gonostomatidae 5	Gonostoma	elongatum	Gonostomatidae_FTWS87409_Gonostoma_elongatum_COI5P	Sigmops elongatus	Gonostoma elongatum		no	PASSED QC
1982	COI5P		Gonostomatidae	Gonostomatidae 5	Gonostoma	elongatum	Gonostomatidae_DSSAF18911_Gonostoma_elongatum_COI5P_JN312614	Sigmops elongatus	Gonostoma elongatum		no	PASSED QC
1983	EPLATE		Gonostomatidae	Gonostomatidae 5	Sigmops	elongatus	Gonostomatidae_Sigmops_elongatus_EPLATE_53_H09	Sigmops elongatus	Sigmops elongatus		no	PASSED QC
1984	COI5P		Gonostomatidae	Gonostomatidae 5	Gonostoma	elongatum	Gonostomatidae_DSSAF18811_Gonostoma_elongatum_COI5P_JN312613	Sigmops elongatus	Gonostoma elongatum		no	PASSED QC
1985	COI5P		Gonostomatidae	Gonostomatidae 5	Gonostoma	elongatum	Gonostomatidae_FMVIC55208_Gonostoma_elongatum_COI5P	Sigmops elongatus	Gonostoma elongatum		no	PASSED QC
1986	COI5P		Gonostomatidae	Gonostomatidae 5	Sigmops	elongatus	Gonostomatidae_FOAO253820_Sigmops_elongatus_COI5P	Sigmops elongatus	Sigmops elongatus		no	PASSED QC
1987	COI5P		Gonostomatidae	Gonostomatidae 5	Sigmops	elongatus	Gonostomatidae_FOAO34115_Sigmops_elongatus_COI5P	Sigmops elongatus	Sigmops elongatus		no	PASSED QC
1988	COI5P		Gonostomatidae	Gonostomatidae 5	Gonostoma	elongatum	Gonostomatidae_FOAN140312_Gonostoma_elongatum_COI5P	Sigmops elongatus	Gonostoma elongatum		no	PASSED QC
1989	COI5P		Gonostomatidae	Gonostomatidae 5	Gonostoma	elongatum	Gonostomatidae_FNZ77506_Gonostoma_elongatum_COI5P	Sigmops elongatus	Gonostoma elongatum		no	PASSED QC
1990	COI5P		Gonostomatidae	Gonostomatidae 5	Sigmops	elongatus	Gonostomatidae_FOAO92515_Sigmops_elongatus_COI5P	Sigmops elongatus	Sigmops elongatus		no	PASSED QC
1991	COI5P		Gonostomatidae	Gonostomatidae 5	Sigmops	elongatus	Gonostomatidae_FOAN137512_Sigmops_elongatus_COI5P	Sigmops elongatus	Sigmops elongatus		no	PASSED QC
1992	COI5P		Gonostomatidae	Gonostomatidae 5	Gonostoma	elongatum	Gonostomatidae_FNZC16909_Gonostoma_elongatum_COI5P_GU679455	Sigmops elongatus	Gonostoma elongatum		no	PASSED QC
1993	COI5P		Gonostomatidae	Gonostomatidae 5	Gonostoma	elongatum	Gonostomatidae_SCAFB50607_Gonostoma_elongatum_COI5P	Sigmops elongatus	Gonostoma elongatum		no	PASSED QC
1994	COI5P		Gonostomatidae	Gonostomatidae 5	Gonostoma	elongatum	Gonostomatidae_SCFAC59606_Gonostoma_elongatum_COI5P_KY033901	Sigmops elongatus	Gonostoma elongatum		no	PASSED QC
1995	COI5P		Gonostomatidae	Gonostomatidae 5	Sigmops	elongatus	Gonostomatidae_DPND86515_Sigmops_elongatus_COI5P_MF041645	Sigmops elongatus	Sigmops elongatus		no	PASSED QC
1996	COI5P		Gonostomatidae	Gonostomatidae 5	Gonostoma	denudatum	Gonostomatidae_DSSAF18411_Gonostoma_denudatum_COI5P_JN312609	Sigmops elongatus	Gonostoma denudatum		mis ID	FAILED QC
1997	COI5P		Gonostomatidae	Gonostomatidae 5	Gonostoma	elongatum	Gonostomatidae_SCAFB122909_Gonostoma_elongatum_COI5P_KY033626	Sigmops elongatus	Gonostoma elongatum		no	PASSED QC
1998	COI5P		Gonostomatidae	Gonostomatidae 5	Gonostoma	elongatum	Gonostomatidae_SCAFB119709_Gonostoma_elongatum_COI5P_KY033627	Sigmops elongatus	Gonostoma elongatum		no	PASSED QC
[truncated: 527 more rows]
