# Supplementary material for: Genome-wide phylogeny reshapes our understanding of the evolution of deep-sea dragonfishes, bristlemouths, viperfishes, and allies (Stomiiformes)
Source: BMC Ecol Evol. 2025 Oct 21;25:111. doi: 10.1186/s12862-025-02453-0 (PMC12542184; doi:10.1186/s12862-025-02453-0)
Supplement: Supplementary file 4 — Additional file 4. A summary table depicting all previously diagnosed morphological characters of Stomiiformes. The diagnosed numbers next to the related character trait is consistent with the diagnostic traits seen in other figures. [file 12862_2025_2453_MOESM4_ESM.xlsx]

## Sheet: DiagnosticTraits - 8 Families
Stomiiformes Trait List
Table S3: A summary table depicting all previously diagnosed morphological characters of Stomiiformes. The diagnosed numbers next to the related character trait is consistent with the diagnostic traits seen in other figures.
		Ahlstrom, 1984	Fink 1985	Harold & Weitzman, 1996	Harold, 1998	Battaglia, 2015	Smith et al, 2024	SUMMARY OF TRAITS	FINAL TRAIT LIST
	Vinciguerriidae fam. nov. (Vinciguerria, +Pollichthys)	n/a	n/a	Supported as a unique branch, intermediate within a paraphyletic Phosichthyidae; supported by traits 173(1), 184(1), and 187(1)	n/a	(Not too sure if this paper is helpful)	Relationship is supported by traits 28(1), 39(1), 40(1), and 74(1) Margrethia and Zaphotias also have 39(1); Triplophos and Cyclothone also have 40(1)	Harold & Weitzman 1996: 173(1) Hyomandibular spine is elongated and bound to the lateral surface of the mesopterygoid by a ligament 184(1) Second pharyngobranchial tooth plates fused or aggregates tightly 187(1) Third basibranchial tooth plates closely adherent on dorsal surface	1. Hyomandibular spine elongated and bound to lateral surface of mesopterygoid by a ligament; H&W 1996; Smith 2024 2. Second pharyngobranchial tooth plates fused or aggregated tightly; H&W 1996, Smith 2024 3. Third basibranchial tooth plates closely adherent on dorsal surface; H&W 1996
	Diplophidae fam. nov. (Diplophos, +Manducus)	Supported by high number of vertebrae (44-94); high number of IV photophores (30-49)	n/a	Tentatively grouped with Triplophos; however, Diplophos + Manducus supported by traits 152(1), 153(0), 158(0), 181(0), 183(0), 189(1), and 195(1)	Diplophos + Manducus supported by traits 6(1), 7(1), 51(1), and 19(1) (says 19 is a homoplastic trait but please confirm) (19 also occurs at the root of their Gonostomatidae, so I think we should exclude it)	(Not too sure if this paper is helpful)	Relationship is supported by traits 1(1), 14(1), 17(0), 19(0), 23(0), 35(0), 44(1), 52(1), 58(1), and 88(1) 17(0) and 19(0) also occur in Triplophos and Yarrella; 44(1) also in Phosichthys, Triplophos, and Stomiidae; 88(1) also in Neonesthes	Ahlstrom 1984: # of vertebrae (44-94) & (63-76) # of isthmus to pelvic photophores (33-49) & (30-33) Harold & Weitzman 1996: 152(1) Median adductor mandibulae is divided into two large muscles to primordial ligament and maxilla. 153(0) Extensor propius pelvic muscle: approximately horizontally oriented, overlying the addutor superficialis. 158(0) Row of Photophores on lower jaw present. 181(0) Fi…	1. High number of vertebrae (44-94 vs 28-60 in other genera); Ahlstrom 1984 2. High number of ventral photophores (70-115 vs 19-95 in other genera); Ahlstrom 1984 3. Median adductor mandibulae divided into two large muscles to primordial ligament and maxilla; H&W 1996, Smith 2024 4. Extensor propius pelvic muscle horizontally oriented, overlying adductor superficialis; H&W 1996 5. Row of photopho…
	Gonostomatidae (Cyclothone, Gonostoma, Margrethia, Sigmops, Triplophos, Zaphotias (Bonapartia))	With the exception of Triplophos, supported by absence of isthmus photophores	n/a	Supported as monophyletic with the exception of Triplophos; supported only by a combination of features	all genera EXCEPT triplophos are supported by traits 10(1) - 17(1)	(Not too sure if this paper is helpful)	Monophyly is supported with traits 2(1), 26(1), 30(1), 32(1), 61(1), 66(1), 68(1), and 78(1)	Ahlstrom 1984: Isthmus photophores absent Harold & Weitzman 1996: (are these the combination of traits?) Loss of IP photophores specialized Jaw dentition short premaxilla PB2 configuration (unsure what this means) Harold 1998: 10(1) IP photophores absent 11(1) Palatine has posterior cartilaginous articular process attached to the mesopterygoid with an elongated posterior shaft 12(1) Maxillary tee…	NON-UNIQUE (COMBINATION) TRAITS: 1. Photophores of type beta; H&W 1996 (shared with Diplophidae) 2. Hypurals three and four autogenous; H&W 1996 (shared with Diplophidae, Ichthyococcidae, Phosichthyidae, Stomiidae, Vinciguerriidae, Yarrellidae) 3. Ossified accessory neural arch present; H&W 1996 (shared with Diplophidae) 4. Median adductor mandibulae has one or both sections reduced; H&W 1996 (sh…
	Sternoptychidae (Araiophos, Argyripnus, Argyropelecus, Danaphos, Maurolicus, Polyipnus, Sonoda, Sternoptyx, Thorophos, Valenciennellus)	n/a	n/a	Supported by traits 190(1), 193(2), and 198(1) Also 167(2), I missed this before	n/a	(Not too sure if this paper is helpful)	n/a	Weitzman 1974: There are 10 or fewer (six) branchiostegal rays and invariably three such rays on the epihyal. Six branchiostegal photophores in most genera (except Sternoptyx which has three) Harold & Weitzman 1996: 190(1) Number of epurals is one 193(2) Parapophysis of first vertebra. parapophyses one and two are subequal and short 198(1) Hypurals three and four are fused Differs from MOST other…	1. Number of epurals one; H&W 1996 2. Parapophyses of first two vertebrae subequal and short, without ossified Baudelot's ligament; H&W 1996 3. Hypurals three and four fused; H&W 1996 4. Photophores of type alpha; H&W 1996 NON-UNIQUE (COMBINATION) TRAITS: 5. lateral adductor mandibulae subdivided into dorsal and ventral sections; H&W 1996 (shared with Gonostomatidae) 6. Ossified accessory neural …
	Yarrellidae fam. nov. (Polymetme, Yarrella)	n/a	n/a	Supported as a unique branch, "basal" within a paraphyletic Phosichthyidae, lacking some derived traits; supported by trait 171(1) (saw 155 & 156 but didnt see 171(1) as a uniquely shared trait) but saw 171*II within apomorphic traits that they both had which idk what that means but assuming this is what you meant?	n/a	(Not too sure if this paper is helpful)	Relationship is support by traits 65(1)	Harold & Weitzman 1996: 155(0) Posterior ORB photophore absent (unique to phosichthyidae family but not to all stomiiform) 156(0) Photophore A cell configuration irregular (unique to phosichthyidae family but not to all stomiiform) 155(0) is also in Diplophos, Manducus, Triplophos, Sternoptychidae, and Gonostomatidae 165(0) is also in Diplophos, Manducus, Triplophos, Sternoptychidae, Gonostomatid…	1. Contralateral and ipsilateral branches of premaxillary-rostrodermethmoid ligament fused into a continuous sheet of connective tissue; H&W 1996, Smith 2024 NON-UNIQUE (COMBINATION) TRAITS: 2. Lateral adductor mandibulae undivided; H&W 1996 (shared with Diplophidae, Ichthyococcidae, Phosichthyidae, Stomiidae, Triplophos, Vinciguerriidae) 3. Metamorphosis of photophores rapid; H&W 1996 (shared wi…
	Ichthyococcidae fam. nov. (Ichthyococcus)	Unique larval characteristics, including trailing gut (trailing gut is seen in woodsia too though)	n/a	Supported as a unique branch close to Stomiidae, with unusual traits such as reduced premaxillae, and fusion of maxilla and anterior supramaxilla; supported by trait 193(4)	n/a	(Not too sure if this paper is helpful)	n/a	Ahlstrom 1984: All myomeres below lateral midline are profusely pigmented only one with 7-8 pectoral fin rays (out of species sampled) Harold & Weitzman 1996: Parapophysis of first vertebra highly reduced Shares a bunch of traits with Phosichthyidae + Stomiidae - 159(1), 160(1), 172(1), 176(1) BUT differs from Phosichthyidae + Stomiidae in traits 174(0), 177(0), 182(0), 194(0)	1. Premaxilla extremely reduced; Ahlstrom 1984, H&W 1996 2. Alveolar process absent; Ahlstrom 1984 3. Parapophysis of first vertebra highly reduced; H&W 1996, Smith 2024 4. Maxilla fused with anterior supramaxilla; H&W 1996 NON-UNIQUE (COMBINATION) TRAITS: 5. Position of anal fin origin posterior to dorsal fin; H&W 1996, Smith 2024 (shared with Phosichthyidae, Stomiidae) 6. Posterior four branchi…
	Phosichthyidae (Phosichthys, Woodsia)	Supported by high number of branchiostegal rays (17-21)	n/a	Supported as monophyletic sister relationship between Phosichthys and Woodsia; supported only by a combination of features	n/a	(Not too sure if this paper is helpful)	n/a	Ahlstrom 1984: Branchiostegal rays are high in number (out of species sampled) # of photophores on branchiostgal membranes are highest (out of species sampled) Harold & Weitzman 1996: (combination of features, not too sure how to find or determine (need Delson's help)) Shares a bunch of traits with Stomiidae - 174(1), 177(1), 182(1), and 194(1). BUT differs from Stomiidae in traits 193(0), 196(0)…	NON-UNIQUE (COMBINATION) TRAITS: 1. Palatine posterior process much smaller than anterior process; H&W 1996, Smith 2024 (shared with Stomiidae) 2. Medial jaw teeth mainly large, without small teeth interspersed; H&W 1996, Smith 2024 (shared with Stomiidae) 3. Number of posterior ceratohyal branchiostegal rays six or fewer; H&W 1996, Smith 2024 (shared with Stomiidae) 4. Number of branchiostegal p…
	Stomiidae (Aristostomias, Astronesthes, Bathophilus, Borostomias, Chauliodus, Chirostomias, Echiostoma, Eupogonesthes, Eustomias, Flagellostomias, Grammatostomias, Heterophotus, Idiacanthus, Leptostomias, Malacosteus, Melanostomias, Neonesthes, Odontostomias, Opostomias, Pachystomias, Photonectes, Photostomias, Rhadinesthes, Stomias, Tactostoma, Thysanactis, Trigonolampa)	Supported by "median chin barbel attached to the ventral surface of the head ... and lacking elongate gill rakers"	Supported by traits 33, 53, 84, 103, 168, 187, 228, 269, and 290	Supported by trait 193(3)	n/a	(Not too sure if this paper is helpful)	n/a	Ahlstrom 1984: Median chin denotes the paraphyly of Sternoptychidae rahter than highlight the monophyly of Stomiidae (double check this please) Fink 1985: (33) All infrorbitals except the first are absent (53) mesopterygoid is reduced in size, so that the dorsornedial margin does not approach the parasphenoid (84) Depth of the urohyal posteriorly is less than the depth of the basibranchial series…	1. Parapophysis of first and second vertebra short and subequal, with the first associated with completely ossified Baudelot's ligament; H&W 1996, Smith 2024 2. Only the first infraorbital absent; Fink 1985 3. Posterior depth of urohyal is less than depth of basibranchial series; Fink 1985 4. Gill rakers absent in adults; Fink 1985 5. Genyohyoideus divided into dorsal and ventral portion; Fink 19…
									Ancestral position of Vinciguerriidae supported by 159(0), 160(0), 162(0), 163(0), 164(0), 165(0), 165(0), 166(0), 171(0), 172(0), 174(0), 176(0), 177(0), 178(0), 182(0), 194(0)
